# Supplementary material for: Chromosome-level assembly reveals extensive rearrangement in saker falcon and budgerigar, but not ostrich, genomes
Source: Genome Biol. 2018 Oct 24;19:171. doi: 10.1186/s13059-018-1550-x (PMC6201548; doi:10.1186/s13059-018-1550-x)
Supplement: Supplementary file 1 — Intrachromosomal rearrangements: BAC IDs and chromosomal orientation of clones (with start and stop coordinates from the chicken genome). The order of clones from the top to the bottom represents the order in which that appears on the chromosomes of the species of interest. Text in red indicates the p- (short) arm of the chromosome (where it is discernable). Data is listed in supplementary tables as follows: Table S1. Ostrich genome; Table S2. Budgerigar genome; Table S3. Saker falcon genome. (ZIP 58 kb) [file 13059_2018_1550_MOESM1_ESM.zip]

Archive with 3 entries (3 files):
- Table S2.xlsx
- Table S3.xlsx
- Table S1.xlsx
