# Supplementary material for: Chromosome-level assembly reveals extensive rearrangement in saker falcon and budgerigar, but not ostrich, genomes
Source: Genome Biol. 2018 Oct 24;19:171. doi: 10.1186/s13059-018-1550-x (PMC6201548; doi:10.1186/s13059-018-1550-x)
Supplement: Supplementary file 1 — Intrachromosomal rearrangements: BAC IDs and chromosomal orientation of clones (with start and stop coordinates from the chicken genome). The order of clones from the top to the bottom represents the order in which that appears on the chromosomes of the species of interest. Text in red indicates the p- (short) arm of the chromosome (where it is discernable). Data is listed in supplementary tables as follows: Table S1. Ostrich genome; Table S2. Budgerigar genome; Table S3. Saker falcon genome. (ZIP 58 kb) [file 13059_2018_1550_MOESM1_ESM.zip › Table S2.xlsx]

## Sheet: Budgerigar
BACid	GGchr	GGstart	GGend	New PCF	PCFstart	PCFend	MUNChr	Orientation
TGMCBA-206D5	1	6317911	6466032	29b_T	5674707	5822828	6	2
CH261-89G23	1	20319376	20556326	29b_T	19061958	19298908	6	3
CH261-119K2	1	29569857	29806173	29b_T	28312439	28548755	6	4
CH261-25P18	1	71625759	71868403	29e_T	1602587	1845231	6	1
TGMCBA-146O14	1	86207012	86371517	1a_30_T	874212	1038717	3	1
CH261-9B17	1	131954478	132159072	1a_30_T	39415315	39619909	3	2
CH261-168O17	1	140200039	140446061	1b_T	52478775	52724797	3	3
CH261-83O13	1	145493141	145732798	1b_T	47192038	47431695	3	4
CH261-107E2	1	155077290	155306349	1b_T	37618487	37847546	3	5
CH261-58K12	1	166052819	166255472	1b_T	26669364	26872017	3	6
CH261-98G4	1	189398394	189581262	1b_T	3343574	3526442	3	7
CH261-192C19	2	640678	817176	2a_T	43272430	43448928	1	8
CH261-169N6	2	5846212	6041793	2a_T	35637664	35833245	1	7
CH261-172N3	2	13873886	14022156	2a_T	27657301	27805571	1	6
CH261-177K1	2	24103323	24346901	2a_T	17332556	17576134	1	5
CH261-186J5	2	29494034	29721863	2a_T	11957594	12185423	1	4
CH261-40G6	2	38161264	38349127	2a_T	3330330	3518193	1	3
CH261-50C15	2	43817744	44052880	2b_T	2410017	2645153	1	1
CH261-123O22	2	48112621	48290667	2c_T	425963	604009	1	2
TGMCBA-340P4	2	66935741	67090903	2a_T	55481316	55636478	1	9
TGMCBA-78C11	2	98646159	98772400	2a_T	87191734	87317975	1	10
CH261-169E4	2	103241761	103471020	2a_T	91787336	92016595	1	11
CH261-1J20	2	112540892	112776283	2a_T	101086467	101321858	1	12
CH261-44D16	2	118894877	119099952	2a_T	107440452	107645527	1	13
CH261-44H14	2	127911344	128117060	2a_T	116456919	116662635	1	14
CH261-115J5	3	62801	245437	3a_T	10378491	10561127	2	13
TGMCBA-295P5	3	9939896	10058922	3a_T	2238831	2357857	2	11
CH261-18I9	3	14458377	14680810	3a_T	8006505	8228938	2	12
CH261-130M12	3	20542045	20707498	3b_33a_T	55213319	55378772	2	1
CH261-160I6	3	25180860	25408942	3b_33a_T	50511875	50739957	2	2
CH261-97P20	3	40123190	40359654	3b_33a_T	35561163	35797627	2	5
CH261-17B14	3	65251594	65475612	3b_33a_T	10445205	10669223	2	6
TGMCBA-250J17	3	76339309	76510643	3c_5a_T	70648651	70819985	2	7
CH261-169K18	3	95231660	95372232	3c_5a_T	51787062	51927634	2	8
TGMCBA-64D9	3	103642372	103763457	3d_T	7174318	7295403	2	10
CH261-120H23	3	107693895	107874596	3d_T	3777629	3958330	2	9
TGMCBA-330J11	4	3422963	3555119	8b_9b_31b_T	9012020	9144176	5	6
CH261-83E1	4	4003197	4175284	8b_9b_31b_T	8391855	8563942	5	5
CH261-71L6	4	4061293	4249089	8b_9b_31b_T	8318050	8505846	5	4
TGMCBA-280M7	4	8124301	8265851	8b_9b_31b_T	4301288	4442838	5	3
CH261-111A15	4	15329891	15552198	8b_9b_31b_T	2422323	2644630	5	2
TGMCBA-200G5	4	16276699	16422023	8b_9b_31b_T	1552498	1697822	5	1
CH261-18C6	4	30117545	30370391	4g_T	1448979	1701825	7	2
CH261-93H1	4	37167348	37383279	4g_T	10783970	10999901	7	3
CH261-185L11	4	42706698	42972497	4g_T	26593937	26859736	7	4
CH261-85H10	4	64707690	64953032	4g_T	35496170	35741512	7	5
CH261-89P6	4	73638906	73780597	4g_T	44427386	44569077	7	6
TGMCBA-216A16	4	84684219	84838062	4g_T	55472699	55626542	7	7
CH261-49B22	5	5162008	5355408	5b_14a_T	3303413	3496813	8	5
CH261-122F8	5	9402313	9572742	3c_5a_T	48627850	48798279	4	4
TGMCBA-145C6	5	16566138	16714631	5c_T	1799982	1948475	8	4
CH261-78F13	5	24364719	24551738	3c_5a_T	4886773	5073792	4	6
CH261-2I23	5	25797529	25965423	3c_5a_T	10557783	10725677	4	5
TGMCBA-382J4	6	2376226	2513780	6a_7a_T	7137994	7275548	4	3
CH261-49F3	6	22289806	22402526	6b_7b_T	12499133	12611853	4	1
CH261-56K7	7	3586775	3748429	7c_T	21211	182865	8	1
TGMCBA-224O13	7	10237883	10384434	6a_7a_T	25193495	25340046	8	3
CH261-180H18	7	19984877	20218119	6a_7a_T	15359810	15593052	8	2
CH261-186K14	7	25589810	25765994	6b_7b_T	28184582	28360766	4	2
TGMCBA-252A4	8	18876808	19004890	8b_9b_31b_T	23028272	23156354	5	10
TGMCBA-208D17	8	27465718	27673033	8b_9b_31b_T	14360129	14567444	5	11
CH261-96D24	8	28504295	28697585	8b_9b_31b_T	13335577	13528867	5	12
CH261-183N19	9	72535	247137	8c_9c_T	5815987	5990589	5	7
CH261-187M16	9	14631745	14820145	8a_9a_31a_T	4268705	4457105	5	8
TGMCBA-321L6	9	17198556	17369679	8a_9a_31a_T	6835516	7006639	5	9
CH261-115G24	10	11413550	11625715	10_T	11355471	11567636	9	2
CH261-71G18	10	16137296	16355683	10_T	16079217	16297604	9	1
CH261-154H1	11	16102045	16317215	11_T	3885689	4100859	7	1
CH261-60P3	12	12073689	12215683	12d_T	13672932	13814926	9	3
CH261-95H20	12	16795957	17016912	12d_T	3229681	3450636	9	4
CH261-4M5	12	18331547	18523869	12d_T	4765271	4957593	9	5
TGMCBA-266O5	13	4610378	4781338	13b_T	1261850	1432810	10	1
CH261-59M8	13	13415153	13615434	13a_T	10850747	11051028	10	2
CH261-49P24	14	2126499	2290457	14c_T	4098394	4262352	8	7
CH261-122H14	14	3691588	3889704	14c_T	2499147	2697263	8	8
CH261-69D20	14	12441486	12628845	5b_14a_T	14368308	14555667	8	6
CH261-90P23	15	1651110	1836498	15_T	6940648	7126036	11	3
CH261-48M1	15	2637953	2821838	15_T	7927491	8111376	11	4
TGMCBA-266G23	15	11679111	11833972	15_T	1757152	1912013	11	1
CH261-40D6	15	12447806	12640948	15_T	2525847	2718989	11	2
TGMCBA-375I5	17	3741293	3870581	17_T	3561973	3691261	2	3
CH261-113A7	17	8496851	8643900	17_T	9143229	9290278	2	4
CH261-60N6	18	4361850	4577933	18_T	9065648	9281731	12	4
TGMCBA-263I20	18	4517555	4662859	18_T	9221353	9366657	12	5
CH261-137B21	18	6091090	6242853	18_T	3528409	3680172	12	3
CH261-118D24	18	6845464	7015909	18_T	2755353	2925798	12	2
TGMCBA-48A5	18	9222807	9361375	18_T	409887	548455	12	1
CH261-10F1	19	1418025	1558554	19a_T	4575674	4716203	13	4
TGMCBA-307H9	19	3195095	3311811	19a_T	2822417	2939133	13	3
CH261-50H12	19	7445191	7596603	19b_T	2391826	2543238	13	2
TGMCBA-84A3	19	7968445	8093059	19b_T	1895370	2019984	13	1
TGMCBA-250E3	20	421457	570315	20_T	11456685	11605543	10	3
TGMCBA-341F20	20	10890041	11017721	20_T	14161631	14289311	10	4
CH261-83I20	21	2228130	2421978	21_T	1931367	2125215	14	1
CH261-122K8	21	3753855	3934968	21_T	4117680	4298793	14	2
CH261-30D24	22	13919	194754	22a_T	61042	241877	17	1
CH261-40J9	22	2014467	2192777	22b_T	2710236	2888546	17	2
CH261-18G17	22	2432263	2647085	22b_T	2673724	2888546	17	3
CH261-191G17	23	5018	223295	23b_T	416089	634366	16	1
TGMCBA-173N15	23	4268881	4404285	23c_T	409971	545375	16	4
CH261-49G9	23	4628133	4849754	23c_T	11264	232885	16	5
TGMCBA-48O8	23	5158595	5284109	23b_T	1467576	1593090	16	3
CH261-90K11	23	5400350	5562615	23b_T	1212562	1374827	16	2
TGMCBA-111K1	24	2213276	2354040	24d_T	502608	643372	15	1
CH261-65O4	24	3200064	3351622	24a_T	1234357	1385915	15	2
CH261-59C21	25	1019036	1162925	25_T	141546	285435	21	2
CH261-127K7	25	1061651	1174912	25_T	129559	242820	21	1
TGMCBA-332G15	26	1263122	1338812	26a_T	24864	100554	18	1
TGMCBA-297G21	26	1489981	1598968	26a_T	251723	360710	18	2
CH261-186M13	26	1554444	1731104	26a_T	271257	447917	18	3
CH261-170L23	26	3688292	3882865	26b_T	300565	495138	18	4
CH261-66M16	27	4431726	4607863	27c_T	543477	719614	20	3
CH261-28L10	27	4809590	5025707	27c_T	165860	381977	20	2
CH261-100E5	27	5025802	5190528	27c_T	1039	165765	20	1
CH261-72A10	28	4134415	4344571	28b_T	296983	507139	19	1
TGMCBA-200J22	Z	1395029	1575234	33b_T	35473787	35653992	Z	4
CH261-129A16	Z	6524854	6750728	33b_T	30298293	30524167	Z	3
CH261-133M4	Z	32114620	32306839	33b_T	4742182	4934401	Z	2
TGMCBA-270I9	Z	55607345	55764093	33e_T	11781782	11938530	Z	1
