# Supplementary material for: Chromosome-level assembly reveals extensive rearrangement in saker falcon and budgerigar, but not ostrich, genomes
Source: Genome Biol. 2018 Oct 24;19:171. doi: 10.1186/s13059-018-1550-x (PMC6201548; doi:10.1186/s13059-018-1550-x)
Supplement: Supplementary file 1 — Intrachromosomal rearrangements: BAC IDs and chromosomal orientation of clones (with start and stop coordinates from the chicken genome). The order of clones from the top to the bottom represents the order in which that appears on the chromosomes of the species of interest. Text in red indicates the p- (short) arm of the chromosome (where it is discernable). Data is listed in supplementary tables as follows: Table S1. Ostrich genome; Table S2. Budgerigar genome; Table S3. Saker falcon genome. (ZIP 58 kb) [file 13059_2018_1550_MOESM1_ESM.zip › Table S3.xlsx]

## Sheet: Saker Falcon
BAC	GGA	GGA Start	GGA End	PCF	PCF Start	PCF End	FCH CHR	FCH Orientation
TGMCBA-206D5	1	6317911	6466032	29b_T	30991530	31139651	5	2
CH261-89G23	1	20319376	20556326	29c_T	6346445	6583395	5	1
CH261-119K2	1	29569857	29806173	29b_T	11659521	11895837	5	4
CH261-120J2	1	33969713	34203326	29b_T	16059377	16292990	5	3
CH261-36B5	1	66061749	66269352	29d_T	3586415	3794018	5	6
CH261-25P18	1	71625759	71868403	29e_T	3582503	3825147	5	5
TGMCBA-146O14	1	86207012	86371517	1e_T	2708651	2873156	3	11
CH261-118M1	1	97719169	97948479	1g_T	9573731	9803041	3	10
TGMCBA-204O4	1	105834005	106008724	1a_30a_T	24042794	24217513	3	8
CH261-29N14	1	120109802	120306481	1a_30a_T	9745037	9941716	3	9
CH261-9B17	1	131954478	132159072	1a_30a_T	31891430	32096024	3	7
CH261-168O17	1	140200039	140446061	1b_T	769258	1015280	3	6
CH261-83O13	1	145493141	145732798	1b_T	6062360	6302017	3	5
CH261-107E2	1	155077290	155306349	1b_T	15646509	15875568	3	4
CH261-58K12	1	166052819	166255472	1b_T	26622038	26824691	3	3
CH261-184E5	1	172154705	172388714	1b_T	32723924	32957933	3	2
CH261-98G4	1	189398394	189581262	1c_T	10179570	10362438	3	1
CH261-169N6	2	5846212	6041793	2a_T	43333754	43529335	4	7
CH261-172N3	2	13873886	14022156	2a_T	35353391	35501661	4	6
CH261-177K1	2	24103323	24346901	2a_T	25028646	25272224	4	5
CH261-186J5	2	29494034	29721863	2a_T	19653684	19881513	4	4
CH261-40G6	2	38161264	38349127	2a_T	11026420	11214283	4	3
CH261-50C15	2	43817744	44052880	2a_T	4654610	4889746	4	2
CH261-123O22	2	48112621	48290667	2a_T	894898	1072944	4	1
TGMCBA-340P4	2	66935741	67090903	2c_T	11304634	11459796	2	7
TGMCBA-78C11	2	98646159	98772400	2e_T	49063209	49189450	2	6
CH261-169E4	2	103241761	103471020	2e_T	44364589	44593848	2	5
CH261-1J20	2	112540892	112776283	2e_T	35059326	35294717	2	4
CH261-44D16	2	118894877	119099952	2e_T	28735657	28940732	2	3
CH261-44H14	2	127911344	128117060	2e_T	19718549	19924265	2	2
CH261-17J16	2	142898639	143079792	2e_T	4755817	4936970	2	1
CH261-115J5	3	62801	245437	3c_T	1938971	2121607	12	1
CH261-18I9	3	14458377	14680810	3c_T	4558851	4781284	12	2
CH261-130M12	3	20542045	20707498	3c_T	21723515	21888968	12	4
CH261-160I6	3	25180860	25408942	3c_T	17022071	17250153	12	3
CH261-97P20	3	40123190	40359654	3e_T	6934589	7171053	6	1
CH261-17B14	3	65251594	65475612	3f_T	61659292	61883310	6	3
TGMCBA-250J17	3	76339309	76510643	3f_T	5660867	5832201	6	6
CH261-169K18	3	95231660	95372232	3f_T	24553218	24693790	6	5
TGMCBA-64D9	3	103642372	103763457	3f_T	32963930	33085015	6	4
CH261-120H23	3	107693895	107874596	3e_T	11022299	11203000	6	2
TGMCBA-330J11	4	3422963	3555119	31a_T	7959580	8091736	14	3
CH261-83E1	4	4003197	4175284	31a_T	7339415	7511502	14	4
TGMCBA-280M7	4	8124301	8265851	31a_T	3248848	3390398	14	5
TGMCBA-220A5	4	11115894	11264251	31c_T	2191038	2339395	14	1
CH261-111A15	4	15329891	15552198	31b_T	1783127	2005434	14	2
CH261-18C6	4	30117545	30370391	4a_T	3334762	3587608	1	1
CH261-93H1	4	37167348	37383279	4e_T	2643794	2859725	1	5
CH261-185L11	4	42706698	42972497	4b_T	18879513	19145312	1	4
TGMCBA-104H6	4	49345327	49556833	4b_T	7209109	7420615	1	2
CH261-85H10	4	64707690	64953032	4d_T	3663901	3909243	1	6
CH261-89P6	4	73638906	73780597	4b_T	14860757	15002448	1	3
TGMCBA-216A16	4	84684219	84838062	4f_T	5182604	5336447	1	7
CH261-49B22	5	5162008	5355408	5a_T	3303066	3496466	10	2
CH261-122F8	5	9402313	9572742	5b_T	4359445	4529874	10	1
TGMCBA-145C6	5	16566138	16714631	5c_T	146887	295380	10	3
CH261-78F13	5	24364719	24551738	5f_T	309189	496208	7	1
CH261-2I23	5	25797529	25965423	5f_T	19421864	19589758	7	2
CH261-161B22	5	57124535	57283264	5e_T	1782348	1941077	7	4
TGMCBA-24C1	5	57502824	57654347	5e_T	2160637	2312160	7	3
CH261-94G14	6	312138	495952	6a_T	14533386	14717200	9	3
TGMCBA-382J4	6	2376226	2513780	6a_T	12515558	12653112	9	2
CH261-67H5	6	21753317	22002790	6b_T	6274734	6524207	9	6
CH261-165L8	6	22002910	22198637	6b_T	6524327	6720054	9	5
CH261-49F3	6	22289806	22402526	6b_T	6811223	6923943	9	4
CH261-179F2	6	34514355	34683564	6a_T	440896	610105	9	1
TGMCBA-34L13	7	37194	141451	7b_T	4194398	4298655	8	2
CH261-112D24	7	102974	270365	7b_T	4260178	4427569	8	3
CH261-56K7	7	3586775	3748429	7a_T	33157653	33319307	8	4
TGMCBA-224O13	7	10237883	10384434	7b_T	577580	724131	8	1
CH261-180H18	7	19984877	20218119	7a_T	15990861	16224103	8	5
CH261-186K14	7	25589810	25765994	7a_T	10442986	10619170	8	6
TGMCBA-356H21	7	27601787	27722703	7a_T	8486277	8607193	8	7
CH261-38E18	7	35910364	36101474	7a_T	107506	298616	8	8
TGMCBA-346F6	8	7567961	7740325	8a_T	4521291	4693655	11	1
CH261-34H16	8	14589171	14784055	8b_T	8436325	8631209	11	2
TGMCBA-208D17	8	27465718	27673033	8b_T	21312872	21520187	11	3
CH261-96D24	8	28504295	28697585	8b_T	22351449	22544739	11	4
CH261-183N19	9	72535	247137	9a_T	1725161	1899763	13	1
TGMCBA-150E19	9	5007304	5166177	9a_T	5608321	5767194	13	2
CH261-95N3	9	11360741	11554406	9a_T	11961758	12155423	13	3
CH261-187M16	9	14631745	14820145	9a_T	15232762	15421162	13	4
TGMCBA-321L6	9	17198556	17369679	9a_T	17799573	17970696	13	5
TGMCBA-217A3	9	22441416	22707222	9a_T	23042433	23308239	13	6
CH261-68O18	9	22846813	23038360	9a_T	23447830	23639377	13	7
TGMCBA-48L18	10	1558350	1692206	10_T	21995517	22129373	7	9
CH261-115G24	10	11413550	11625715	10_T	8218803	8430968	7	8
CH261-71G18	10	16137296	16355683	10_T	3488835	3707222	7	7
CH261-118E15	10	17042068	17226501	10_T	2618017	2802450	7	6
TGMCBA-310P11	10	19027319	19200657	10_T	643861	817199	7	5
TGMCBA-192A10	11	373966	491611	11a_T	18604140	18721785	15	4
CH261-121N21	11	8069617	8312249	11a_T	8785273	9027905	15	3
CH261-138H13	11	9551130	9731707	11a_T	7365815	7546392	15	2
CH261-154H1	11	16102045	16317215	11a_T	780307	995477	15	1
TGMCBA-305E19	12	6043763	6221718	12a_T	4437620	4615575	4	19
CH261-60P3	12	12073689	12215683	12b_T	7654537	7796531	4	18
CH261-95H20	12	16795957	17016912	12b_T	2853308	3074263	4	17
TGMCBA-342P15	12	17478676	17619735	12b_T	2250485	2391544	4	16
CH261-4M5	12	18331547	18523869	12b_T	1346351	1538673	4	15
TGMCBA-266O5	13	4610378	4781338	13b_T	11604295	11775255	8	9
CH261-115I12	13	13356620	13550841	13b_T	2834792	3029013	8	10
CH261-59M8	13	13415153	13615434	13b_T	2770199	2970480	8	11
TGMCBA-321B13	13	14903339	15053072	13b_T	1332561	1482294	8	12
CH261-49P24	14	2126499	2290457	14_28a_T	12702049	12866007	4	13
CH261-122H14	14	3691588	3889704	14_28a_T	14267138	14465254	4	12
TGMCBA-205N19	14	3956137	4101098	14_28a_T	14531687	14676648	4	11
CH261-69D20	14	12441486	12628845	14_28a_T	4817822	5005181	4	14
CH261-90P23	15	1651110	1836498	15_T	13494236	13679624	1	10
CH261-48M1	15	2637953	2821838	15_T	14481079	14664964	1	9
TGMCBA-231D20	15	2759775	2963958	15_T	14602901	14807084	1	8
TGMCBA-266G23	15	11679111	11833972	15_T	7713316	7868177	1	12
CH261-40D6	15	12447806	12640948	15_T	8482011	8675153	1	11
TGMCBA-185B22	17	830105	931604	17_T	4945113	5046612	9	9
TGMCBA-67H23	17	1929300	2049732	17_T	3826985	3947417	9	8
TGMCBA-375I5	17	3741293	3870581	17_T	2006136	2135424	9	7
CH261-113A7	17	8496851	8643900	17_T	10217493	10364542	9	10
TGMCBA-197G19	17	8896131	9077434	17_T	10616773	10798076	9	11
CH261-42P16	17	9212243	9384265	17_T	10932885	11104907	9	12
CH261-69M11	17	9481008	9650021	17_T	11201650	11370663	9	13
CH261-67N15	18	159182	343200	18b_T	65829	249847	1	18
TGMCBA-263I20	18	4517555	4662859	18b_T	4424202	4569506	1	19
CH261-137B21	18	6091090	6242853	18b_T	8046910	8198673	1	21
CH261-118D24	18	6845464	7015909	18b_T	8801284	8971729	1	22
CH261-72B18	18	11022256	11194579	18b_T	5746324	5918647	1	20
CH261-10F1	19	1418025	1558554	19_T	8390823	8531352	1	13
TGMCBA-307H9	19	3195095	3311811	19_T	6637566	6754282	1	14
TGMCBA-356O18	19	3748122	3895708	19_T	6053669	6201255	1	15
CH261-50H12	19	7445191	7596603	19_T	2352774	2504186	1	16
TGMCBA-84A3	19	7968445	8093059	19_T	1856318	1980932	1	17
TGMCBA-250E3	20	421457	570315	20a_T	718666	867524	10	6
TGMCBA-225I12	20	8551193	8708540	20c_T	6624006	6781353	10	5
TGMCBA-341F20	20	10890041	11017721	20c_T	8962854	9090534	10	4
CH261-10A18	21	216521	417206	21c_T	44683	245368	2	8
CH261-83I20	21	2228130	2421978	21c_T	2056292	2250140	2	9
CH261-122K8	21	3753855	3934968	21b_T	1191880	1372993	2	10
TGMCBA-134A8	21	5501865	5657824	21b_T	2419865	2575824	2	11
CH261-40J9	22	2014467	2192777	22_T	4069354	4247664	18	3
CH261-18G17	22	2432263	2647085	22_T	4487150	4701972	18	1
TGMCBA-113N13	22	2441625	2601495	22_T	4496512	4656382	18	2
TGMCBA-151I22	22	3256244	3427660	22_T	1852797	2024213	18	4
CH261-191G17	23	5018	223295	23a_T	1620868	1839145	2	14
TGMCBA-173N15	23	4268881	4404285	23c_T	1060484	1195888	2	17
TGMCBA-272G9	23	4593461	4793372	23c_T	1385064	1584975	2	16
CH261-49G9	23	4628133	4849754	23c_T	1419736	1641357	2	15
TGMCBA-48O8	23	5158595	5284109	23a_T	2797079	2922593	2	12
CH261-90K11	23	5400350	5562615	23a_T	2518573	2680838	2	13
CH261-103F4	24	1495926	1647877	24_T	3568230	3720181	16	3
TGMCBA-111K1	24	2213276	2354040	24_T	2862067	3002831	16	2
CH261-65O4	24	3200064	3351622	24_T	35053	186611	16	1
CH261-154H17	24	5675402	5872982	24_T	6300513	6498093	16	4
TGMCBA-332G15	26	1263122	1338812	26a_T	2406453	2482143	17	4
TGMCBA-297G21	26	1489981	1598968	26a_T	2146297	2255284	17	2
CH261-186M13	26	1554444	1731104	26a_T	2125752	2302412	17	3
CH261-170L23	26	3688292	3882865	26b_T	2071246	2265819	17	5
TGMCBA-97D20	26	4019988	4105401	26a_T	716499	801912	17	1
TGMCBA-23C5	27	1977720	2136272	27a_T	409144	567696	19	2
TGMCBA-324P4	27	2888091	2985209	27a_T	1319515	1416633	19	1
CH261-66M16	27	4431726	4607863	27c_T	384826	560963	19	3
CH261-28L10	27	4809590	5025707	27c_T	762690	978807	19	4
CH261-100E5	27	5025802	5190528	27c_T	978902	1143628	19	5
TGMCBA-37M13	28	270544	525686	28g_T	16494	271636	4	9
CH261-64A15	28	3462564	3632644	28h_T	395201	565281	4	8
CH261-72A10	28	4134415	4344571	28e_T	126006	336162	4	10
TGMCBA-200J22	Z	1395029	1575234	33a_T	3439653	3619858	Z	1
CH261-129A16	Z	6524854	6750728	33k_T	4791598	5017472	Z	2
CH261-133M4	Z	32114620	32306839	33l_T	2128091	2320310	Z	3
TGMCBA-270I9	Z	55607345	55764093	33b_T	1065757	1222505	Z	4
