# Supplementary material for: Chromosome-level assembly reveals extensive rearrangement in saker falcon and budgerigar, but not ostrich, genomes
Source: Genome Biol. 2018 Oct 24;19:171. doi: 10.1186/s13059-018-1550-x (PMC6201548; doi:10.1186/s13059-018-1550-x)
Supplement: Supplementary file 1 — Intrachromosomal rearrangements: BAC IDs and chromosomal orientation of clones (with start and stop coordinates from the chicken genome). The order of clones from the top to the bottom represents the order in which that appears on the chromosomes of the species of interest. Text in red indicates the p- (short) arm of the chromosome (where it is discernable). Data is listed in supplementary tables as follows: Table S1. Ostrich genome; Table S2. Budgerigar genome; Table S3. Saker falcon genome. (ZIP 58 kb) [file 13059_2018_1550_MOESM1_ESM.zip › Table S1.xlsx]

## Sheet: Ostrich
BACid	GGA Chr	GGstart	GGend	PCF	PCFstart	PCFend	SCA Chr	Orientation
CH261-89C18	1	826430	997896	1c_G	163365	334831	1	1
TGMCBA-206D5	1	6317911	6466032	1c_G	5654846	5802967	1	2
CH261-89G23	1	20319376	20556326	1c_G	19872647	20109597	1	3
CH261-119K2	1	29569857	29806173	1c_G	29123128	29359444	1	4
CH261-120J2	1	33969713	34203326	1c_G	33522984	33756597	1	5
CH261-36B5	1	66061749	66269352	1c_G	65615020	65822623	1	6
CH261-25P18	1	71625759	71868403	1c_G	71179030	71421674	1	7
CH261-125F1	1	76545256	76752637	1f_G	18973163	19180544	1	8
TGMCBA-146O14	1	86207012	86371517	1f_G	9947674	10112179	1	9
CH261-118M1	1	97719169	97948479	1g_G	43354860	43584170	1	10
TGMCBA-204O4	1	105834005	106008724	1g_G	35294615	35469334	1	11
CH261-18J16	1	109840436	110098905	1g_G	31204434	31462903	1	12
CH261-29N14	1	120109802	120306481	1g_G	20996858	21193537	1	13
CH261-9B17	1	131954478	132159072	1g_G	9144267	9348861	1	14
CH261-168O17	1	140200039	140446061	1h_G	59405527	59651549	1	15
CH261-83O13	1	145493141	145732798	1h_G	54118790	54358447	1	16
CH261-107E2	1	155077290	155306349	1h_G	44545239	44774298	1	17
CH261-58K12	1	166052819	166255472	1h_G	33596116	33798769	1	18
CH261-98G4	1	189398394	189581262	1h_G	10270326	10453194	1	19
CH261-192C19	2	640678	817176	2a_G	625289	801787	2	1
CH261-169N6	2	5846212	6041793	2b_G	28622487	28818068	2	2
CH261-172N3	2	13873886	14022156	2b_G	20642124	20790394	2	3
CH261-177K1	2	24103323	24346901	2b_G	10317379	10560957	2	4
CH261-186J5	2	29494034	29721863	2b_G	4942417	5170246	2	5
CH261-40G6	2	38161264	38349127	2d_G	7731528	7919391	2	6
CH261-50C15	2	43817744	44052880	2d_G	2027775	2262911	2	7
CH261-123O22	2	48112621	48290667	2e_G	1422753	1600799	2	8
TGMCBA-340P4	2	66935741	67090903	2i_G	11669742	11824904	2	9
TGMCBA-78C11	2	98646159	98772400	2p_G	55088698	55214939	2	10
CH261-169E4	2	103241761	103471020	2p_G	50390078	50619337	2	11
CH261-1J20	2	112540892	112776283	2p_G	35348506	35583897	2	13
CH261-44D16	2	118894877	119099952	2p_G	41702491	41907566	2	12
CH261-44H14	2	127911344	128117060	2p_G	24296141	24501857	2	14
CH261-17J16	2	142898639	143079792	2p_G	7001064	7182217	2	15
CH261-115J5	3	62801	245437	3a_G	23345529	23528165	3	2
TGMCBA-295P5	3	9939896	10058922	3f_G	1963704	2082730	3	11
CH261-18I9	3	14458377	14680810	3b_G	4756321	4978754	3	1
CH261-130M12	3	20542045	20707498	3a_G	19917791	20083244	3	3
CH261-160I6	3	25180860	25408942	3a_G	15216347	15444429	3	4
CH261-97P20	3	40123190	40359654	3g_G	80009850	80246314	3	5
CH261-17B14	3	65251594	65475612	3g_G	53357600	53581618	3	6
TGMCBA-250J17	3	76339309	76510643	3g_G	42322569	42493903	3	7
CH261-169K18	3	95231660	95372232	3g_G	23460980	23601552	3	8
TGMCBA-64D9	3	103642372	103763457	3g_G	15069755	15190840	3	9
CH261-120H23	3	107693895	107874596	3g_G	2327822	2508523	3	10
TGMCBA-330J11	4	3422963	3555119	4a_G	7548156	7680312	4a	4
CH261-83E1	4	4003197	4175284	4a_G	6927991	7100078	4a	3
CH261-71L6	4	4061293	4249089	4a_G	6854186	7041982	4a	2
TGMCBA-280M7	4	8124301	8265851	4a_G	2837424	2978974	4a	1
CH261-111A15	4	15329891	15552198	4d_G	4445361	4667668	4a	5
TGMCBA-200G5	4	16276699	16422023	4d_G	5392169	5537493	4a	6
CH261-18C6	4	30117545	30370391	4g_G	3292155	3545001	4	3
CH261-93H1	4	37167348	37383279	4g_G	12017782	12233713	4	2
CH261-185L11	4	42706698	42972497	4j_G	935625	1201424	4	4
TGMCBA-104H6	4	49345327	49556833	4h_G	1365338	1576844	4	1
CH261-85H10	4	64707690	64953032	4j_G	10319851	10565193	4	5
CH261-89P6	4	73638906	73780597	4j_G	19251067	19392758	4	6
TGMCBA-216A16	4	84684219	84838062	4j_G	30296380	30450223	4	7
CH261-49B22	5	5162008	5355408	5f_G	667252	860652	5	1
TGMCBA-145C6	5	16566138	16714631	5d_G	2743685	2892178	5	2
CH261-78F13	5	24364719	24551738	5d_G	10542266	10729285	5	3
CH261-2I23	5	25797529	25965423	5d_G	11975076	12142970	5	4
CH261-161B22	5	57124535	57283264	5d_G	52348400	52507129	5	6
TGMCBA-24C1	5	57502824	57654347	5d_G	51977317	52128840	5	5
TGMCBA-382J4	6	2376226	2513780	6a_G	31744388	31881942	6	3
CH261-67H5	6	21753317	22002790	6a_G	18559321	18808794	6	2
CH261-49F3	6	22289806	22402526	6a_G	18159585	18272305	6	1
TGMCBA-34L13	7	37194	141451	7a_G	31372515	31476772	7	4	1
CH261-112D24	7	102974	270365	7a_G	31243601	31410992	7	3	2
CH261-56K7	7	3586775	3748429	7a_G	39845075	40006729	7	6	3
TGMCBA-224O13	7	10237883	10384434	7a_G	34790777	34937328	7	5	4
CH261-180H18	7	19984877	20218119	7a_G	21795117	22028359	7	2	5
CH261-186K14	7	25589810	25765994	7a_G	16247242	16423426	7	1	6
CH261-107D8	8	4514731	4739630	8b_G	6378687	6603586	8	2
TGMCBA-346F6	8	7567961	7740325	8b_G	3377992	3550356	8	1
TGMCBA-252A4	8	18876808	19004890	8e_G	14815678	14943760	8	3
CH261-183N19	9	72535	247137	9a_G	2059105	2233707	9	1
CH261-95N3	9	11360741	11554406	9a_G	11992386	12186051	9	2
CH261-187M16	9	14631745	14820145	9a_G	15263390	15451790	9	3
TGMCBA-321L6	9	17198556	17369679	9a_G	17830201	18001324	9	4
CH261-115G24	10	11413550	11625715	10_G	11131523	11343688	10	1
CH261-71G18	10	16137296	16355683	10_G	15855269	16073656	10	2
TGMCBA-192A10	11	373966	491611	11a_G	26861	144506	11	1
CH261-121N21	11	8069617	8312249	11a_G	9236117	9478749	11	2
CH261-138H13	11	9551130	9731707	11a_G	10717630	10898207	11	3
CH261-154H1	11	16102045	16317215	11a_G	17268545	17483715	11	4
TGMCBA-305E19	12	6043763	6221718	12c_G	18849223	19027178	12	6
CH261-60P3	12	12073689	12215683	12c_G	12855258	12997252	12	5
CH261-90N18	12	12934657	13093207	12c_G	11977734	12136284	12	4
CH261-95H20	12	16795957	17016912	12c_G	8054029	8274984	12	3
TGMCBA-342P15	12	17478676	17619735	12c_G	7451206	7592265	12	2
CH261-4M5	12	18331547	18523869	12c_G	6547072	6739394	12	1
TGMCBA-266O5	13	4610378	4781338	13b_G	3411646	3582606	13	1
CH261-115I12	13	13356620	13550841	13c_G	6916045	7110266	13	2
CH261-59M8	13	13415153	13615434	13c_G	6974578	7174859	13	3
TGMCBA-321B13	13	14903339	15053072	13c_G	8462764	8612497	13	4
CH261-49P24	14	2126499	2290457	14a_G	7445508	7609466	14	3
CH261-122H14	14	3691588	3889704	14a_G	5846261	6044377	14	2
TGMCBA-205N19	14	3956137	4101098	14a_G	5634867	5779828	14	1
CH261-69D20	14	12441486	12628845	14a_G	18306236	18493595	14	4
CH261-90P23	15	1651110	1836498	15a_G	1632661	1818049	15	1
CH261-48M1	15	2637953	2821838	15a_G	2619504	2803389	15	2
TGMCBA-266G23	15	11679111	11833972	15c_G	1672480	1827341	15	3
CH261-40D6	15	12447806	12640948	15c_G	2441175	2634317	15	4
TGMCBA-185B22	17	830105	931604	17_G	13142174	13243673	17	6
TGMCBA-67H23	17	1929300	2049732	17_G	12024046	12144478	17	5
TGMCBA-375I5	17	3741293	3870581	17_G	10203197	10332485	17	4
CH261-113A7	17	8496851	8643900	17_G	5429878	5576927	17	3
TGMCBA-197G19	17	8896131	9077434	17_G	4996344	5177647	17	2
CH261-42P16	17	9212243	9384265	17_G	4689513	4861535	17	1
CH261-60N6	18	4361850	4577933	18c_G	8297192	8513275	18	4
TGMCBA-263I20	18	4517555	4662859	18c_G	8212266	8357570	18	3
CH261-137B21	18	6091090	6242853	18c_G	4855942	5007705	18	1
CH261-72B18	18	11022256	11194579	18c_G	6830769	7003092	18	2
CH261-10F1	19	1418025	1558554	19_G	1351803	1492332	19	1
TGMCBA-307H9	19	3195095	3311811	19_G	3128873	3245589	19	2
TGMCBA-356O18	19	3748122	3895708	19_G	3681900	3829486	19	3
CH261-50H12	19	7445191	7596603	19_G	7378969	7530381	19	4
TGMCBA-84A3	19	7968445	8093059	19_G	7902223	8026837	19	5
CH261-83I20	21	2228130	2421978	21b_G	5248896	5442744	21	3
CH261-122K8	21	3753855	3934968	21b_G	3735906	3917019	21	2
TGMCBA-134A8	21	5501865	5657824	21b_G	577039	732998	21	1
CH261-40J9	22	2014467	2192777	22b_G	1606588	1784898	22	3
CH261-18G17	22	2432263	2647085	22b_G	1152280	1367102	22	2
TGMCBA-113N13	22	2441625	2601495	22b_G	1197870	1357740	22	1
CH261-191G17	23	5018	223295	23a_G	276553	475241	23	1
TGMCBA-173N15	23	4268881	4404285	23d_G	1431378	1566782	23	2
CH261-105P1	23	4304362	4489101	23d_G	1346562	1531301	23	3
CH261-49G9	23	4628133	4849754	23d_G	985909	1207530	23	4
CH261-90K11	23	5400350	5562615	23e_G	449681	611946	23	5
CH261-103F4	24	1495926	1647877	24a_G	1378737	1530688	24	1
TGMCBA-111K1	24	2213276	2354040	24a_G	2096087	2236851	24	2
CH261-65O4	24	3200064	3351622	24a_G	3082875	3234433	24	3
TGMCBA-82A15	24	4874505	5134939	24b_G	2125839	2386273	24	4
CH261-59C21	25	1019036	1162925	25b_G	112504	256393	25	2
CH261-127K7	25	1061651	1174912	25b_G	100517	213778	25	1
CH261-170L23	26	3688292	3882865	26d_G	1381660	1576233	26	2
TGMCBA-97D20	26	4019988	4105401	26e_G	917061	1000436	26	1
CH261-66M16	27	4431726	4607863	27c_G	388693	564830	27	2
CH261-28L10	27	4809590	5025707	27c_G	-	186966	27	1
CH261-64A15	28	3462564	3632644	28f_G	64466	234546	28	1
CH261-186C5	28	3467994	3603450	28f_G	93660	229116	28	2
CH261-72A10	28	4134415	4344571	28g_G	577770	787926	28	3
CH261-101C8	28	4192504	4387278	28g_G	535063	729837	28	4
TGMCBA-200J22	Z	1395029	1575234	34b_G	1345833	1526038	Z	1
CH261-129A16	Z	6524854	6750728	34b_G	6475658	6701532	Z	2
CH261-133M4	Z	32114620	32306839	34d_G	10201214	10393433	Z	3
TGMCBA-270I9	Z	55607345	55764093	34g_G	1809038	1965786	Z	4
