# Supplementary material for: Chromosome-level assembly reveals extensive rearrangement in saker falcon and budgerigar, but not ostrich, genomes
Source: Genome Biol. 2018 Oct 24;19:171. doi: 10.1186/s13059-018-1550-x (PMC6201548; doi:10.1186/s13059-018-1550-x)
Supplement: Supplementary file 2 — Chromosomal coordinates and orientation of mapped scaffolds and PCFs are listed by chromosome for each species. Data is listed in supplementary tables as follows: Table S4. Ostrich genome; Table S5. Budgerigar genome; Table S6. Saker falcon genome. (ZIP 87 kb) [file 13059_2018_1550_MOESM2_ESM.zip › Table S6.xlsx]

## Sheet: CHR_to_PCFs
Species	CHRid	CHRstart	CHRend	PCFid	PCFstart	PCFend	Orientation
Saker falcon	1	1	7040776	4a	1	7040775	+
Saker falcon	1	7040777	29318565	4b	1	22277788	+
Saker falcon	1	29318566	47291872	4e	1	17973306	+
Saker falcon	1	47291873	58392722	4d	1	11100849	+
Saker falcon	1	58392723	78816054	4f	1	20423331	+
Saker falcon	1	78816055	95170598	15	1	16354543	-
Saker falcon	1	95170599	108186969	19	1	13016370	-
Saker falcon	1	108186970	119278084	18b	1	11091114	+
Saker falcon	2	1	77658968	2e	1	77658967	+
Saker falcon	2	77658969	101653674	2c	1	23994705	-
Saker falcon	2	101653675	106237620	21c	1	4583945	+
Saker falcon	2	106237621	109609421	21b	1	3371800	+
Saker falcon	2	109609422	112933995	23a	1	3324573	-
Saker falcon	2	112933996	115713203	23c	1	2779207	-
Saker falcon	3	1	15388569	1c	1	15388568	-
Saker falcon	3	15388570	59115988	1b	1	43727418	-
Saker falcon	3	59115989	99290958	1a_30a	1	40174969	-
Saker falcon	3	99290959	114179353	1g	1	14888394	-
Saker falcon	3	114179354	118937392	1e	1	4758038	-
Saker falcon	4	1	53999524	2a	1	53999523	+
Saker falcon	4	53999525	54736730	28h	1	737205	+
Saker falcon	4	54736731	55310189	28g	1	573458	+
Saker falcon	4	55310190	56306179	28e	1	995989	-
Saker falcon	4	56306180	76310233	14_28a	1	20004053	-
Saker falcon	4	76310234	92890956	12b	1	16580722	+
Saker falcon	4	92890957	100284779	12a	1	7393822	-
Saker falcon	5	1	20502265	29c	1	20502264	+
Saker falcon	5	20502266	52402685	29b	1	31900419	-
Saker falcon	5	52402686	58125360	29e	1	5722674	-
Saker falcon	5	58125361	82072782	29d	1	23947421	-
Saker falcon	6	1	13143268	3e	1	13143267	+
Saker falcon	6	13143269	85914003	3f	1	72770734	-
Saker falcon	7	1	23655599	5f	1	23655598	+
Saker falcon	7	23655600	48453895	5e	1	24798295	-
Saker falcon	7	48453896	72468349	10	1	24014453	+
Saker falcon	8	1	5819725	7b	1	5819724	+
Saker falcon	8	5819726	43473332	7a	1	37653606	-
Saker falcon	8	43473333	61299575	13b	1	17826242	-
Saker falcon	9	1	21871137	6a	1	21871136	+
Saker falcon	9	21871138	41038529	6b	1	19167391	-
Saker falcon	9	41038530	53899584	17	1	12861054	+
Saker falcon	10	1	11709284	5b	1	11709283	+
Saker falcon	10	11709285	16160508	5a	1	4451223	-
Saker falcon	10	16160509	20120687	5c	1	3960178	+
Saker falcon	10	20120688	30724413	20c	1	10603725	-
Saker falcon	10	30724414	32238056	20a	1	1513642	-
Saker falcon	11	1	5901464	8a	1	5901463	+
Saker falcon	11	5901465	32474134	8b	1	26572669	+
Saker falcon	12	1	32819558	3c	1	32819557	+
Saker falcon	13	1	29109385	9a	1	29109384	+
Saker falcon	14	1	3952403	31c	1	3952402	+
Saker falcon	14	3952404	8487034	31b	1	4534630	+
Saker falcon	14	8487035	23939852	31a	1	15452817	-
Saker falcon	15	1	20183251	11a	1	20183250	+
Saker falcon	16	1	8238195	24	1	8238194	+
Saker falcon	17	1	2749993	26a	1	2749992	+
Saker falcon	17	2749994	6058564	26b	1	3308570	+
Saker falcon	18	1	6107049	22	1	6107048	-
Saker falcon	19	1	2519417	27a	1	2519416	-
Saker falcon	19	2519418	4462258	27c	1	1942840	+
Saker falcon	Z	1	4177159	33a	1	4177158	+
Saker falcon	Z	4177160	25113648	33k	1	20936488	+
Saker falcon	Z	25113649	37722822	33l	1	12609173	+
Saker falcon	Z	37722823	49814492	33b	1	12091669	+

## Sheet: CHR_to_Scaffolds
Species	CHRid	CHRstart	CHRend	ScaffoldId	ScaffoldStart	ScaffoldEnd	Orientation
Saker Falcon	1	1201360	2993167	4994716	1201360	2993167	1
Saker Falcon	1	3050544	6983726	4994768	62693	4046197	-1
Saker Falcon	1	7041627	8265436	4994886	238	1225510	-1
Saker Falcon	1	8313628	12572758	4994352	285	4305171	-1
Saker Falcon	1	12574140	27967915	4994508a	282	15394057	1
Saker Falcon	1	29318564	32953459	4994923	0	3634895	1
Saker Falcon	1	32953460	34477330	4994641	31	1523901	1
Saker Falcon	1	34477444	38875751	4994865	1	4398308	1
Saker Falcon	1	38877938	41372942	4994602	354	2499378	-1
Saker Falcon	1	41375207	41807607	4994687	9	432409	-1
Saker Falcon	1	41808282	44688659	4994688	2	2880379	-1
Saker Falcon	1	44689333	46361397	4994889	572	1672636	1
Saker Falcon	1	46617685	47289045	4994930	255530	926890	-1
Saker Falcon	1	47328630	49071396	4994893	36758	1779524	1
Saker Falcon	1	49071961	53932135	4994329	72	4860246	1
Saker Falcon	1	53932154	54935172	4994621	19	1003037	-1
Saker Falcon	1	54935899	55300868	4994586	627	365596	1
Saker Falcon	1	55302148	57238616	4994780	153	1936621	1
Saker Falcon	1	57238716	58367766	4994822	0	1129050	1
Saker Falcon	1	59743371	61056270	4994508b	18095355	19408254	1
Saker Falcon	1	61059257	62733872	4994821	186	1674801	-1
Saker Falcon	1	62735942	63223771	4994944	1249	489078	1
Saker Falcon	1	63225749	68761724	4994943	0	5535975	1
Saker Falcon	1	68762675	72071982	4994267	822	3310129	-1
Saker Falcon	1	72074497	72653919	4994547	1365	580787	-1
Saker Falcon	1	72654292	73003176	4994619	359	349243	1
Saker Falcon	1	73003852	73276194	4994595	558	272900	-1
Saker Falcon	1	73278139	73931611	4994427	1784	655256	1
Saker Falcon	1	73938331	75609330	4994778	39	1676677	-1
Saker Falcon	1	75617455	78307427	4994907	1469	2691441	-1
Saker Falcon	1	78311682	78816053	4994702	4153	508524	1
Saker Falcon	1	78984256	86569879	4994906	2463	7755220	1
Saker Falcon	1	86572004	89540714	4994905	124	2968398	1
Saker Falcon	1	89541345	90061484	4994396	88	520227	-1
Saker Falcon	1	90061674	90383470	4994605	0	321796	-1
Saker Falcon	1	90383570	90728032	4994592	0	344462	1
Saker Falcon	1	90728142	92393307	4994470	1	1665166	-1
Saker Falcon	1	92403168	92945674	4994900	2	542508	1
Saker Falcon	1	92947974	93186979	4994471	474	239479	-1
Saker Falcon	1	93188162	95169990	4994731a	1462	1799099	1
Saker Falcon	1	95339320	96152771	4994731b	2166993	2980444	-1
Saker Falcon	1	96337400	108180617	4994735	6353	11849570	-1
Saker Falcon	1	108186972	108510891	4994884	3	323922	-1
Saker Falcon	1	108579822	112283562	4994891	3	3703743	1
Saker Falcon	1	112286005	112850257	4994307	706	564958	-1
Saker Falcon	1	112867016	113458564	4994426	16629	608177	-1
Saker Falcon	1	113459232	115247742	4995070	227	1788737	-1
Saker Falcon	1	115247842	118551114	4994779	1	3302475	-1
Saker Falcon	1	118551214	118983894	4994991	0	432680	1
Saker Falcon	2	1239	392033	4994643	1239	392033	1
Saker Falcon	2	395709	2586395	4993978	1211	2191897	1
Saker Falcon	2	2688901	2896342	4994188b	540366	747807	-1
Saker Falcon	2	2897530	4177380	4994128	1088	1280938	-1
Saker Falcon	2	4178429	6120935	4994718	91	1942597	1
Saker Falcon	2	6177366	7180008	4994777	55014	1057656	-1
Saker Falcon	2	7184962	10178021	4994730b	161366	3154425	1
Saker Falcon	2	10178750	10436652	4994729	441	258343	1
Saker Falcon	2	10437545	12306967	4994683	0	1869422	-1
Saker Falcon	2	12307027	13067357	4994447	31	760361	1
Saker Falcon	2	13067516	14945820	4994788	0	1878304	1
Saker Falcon	2	14951497	15422975	4994783	407	471885	1
Saker Falcon	2	15424776	17207827	4994541	0	1783051	-1
Saker Falcon	2	17207975	21035130	4993967	0	3827155	1
Saker Falcon	2	21035351	27917506	4994908	34	6882189	1
Saker Falcon	2	27917584	30190857	4994061	31	2273304	1
Saker Falcon	2	30297917	30550507	4994911	27668	280258	1
Saker Falcon	2	30550538	41952351	4994838	0	11401844	1
Saker Falcon	2	41955634	43027610	4994946	521	1072497	-1
Saker Falcon	2	43027989	43690176	4994535	275	662462	-1
Saker Falcon	2	43691955	44135467	4994325	15	443527	1
Saker Falcon	2	44136061	46886380	4994728	378	2750697	1
Saker Falcon	2	46889857	48855980	4994375	32	1966155	-1
Saker Falcon	2	48856692	49605079	4994899	612	748999	1
Saker Falcon	2	49605298	50346038	4994932	45	740785	-1
Saker Falcon	2	50346044	51680066	4994682	0	1334053	1
Saker Falcon	2	51720404	52272871	4994699	40200	592667	1
Saker Falcon	2	52273199	53502878	4994649	0	1229679	1
Saker Falcon	2	53504976	65244781	4994034	1010	11741965	-1
Saker Falcon	2	65245400	66007245	4994503	519	762364	1
Saker Falcon	2	66014518	66327374	4994554	2626	315482	1
Saker Falcon	2	66355793	67427309	4994206	26347	1097863	-1
Saker Falcon	2	67430723	69208728	4994862	3306	1781311	1
Saker Falcon	2	69209291	72339494	4994949	288	3130491	1
Saker Falcon	2	72344631	72556407	4994609	2389	214165	-1
Saker Falcon	2	72556547	77590225	4994461	0	5033678	1
Saker Falcon	2	78452960	92687871	4994487	0	14234901	-1
Saker Falcon	2	92687990	92942322	4994878	119	254451	-1
Saker Falcon	2	92943611	93279120	4994188a	1189	336698	1
Saker Falcon	2	93532372	95391969	4994197	151318	2010915	1
Saker Falcon	2	95392731	96022823	4994484	0	630092	1
Saker Falcon	2	96037171	101496620	4994883	110	5474067	-1
Saker Falcon	2	101497543	101648887	4994730a	449	151793	-1
Saker Falcon	2	101654093	104008671	4994663a	419	2354997	-1
Saker Falcon	2	105228586	106237618	4994664	1073521	2082553	-1
Saker Falcon	2	106384015	107017034	4994663b	2647786	3280805	1
Saker Falcon	2	107105091	109607720	4994623b	654543	3157172	1
Saker Falcon	2	109626460	109959105	4994170	19	332664	-1
Saker Falcon	2	109961804	111624655	4994258	0	1662851	1
Saker Falcon	2	111637818	112289533	4994257	11833	677788	1
Saker Falcon	2	112325938	112933993	4994623a	3	608058	1
Saker Falcon	2	112963544	113199756	4994791	409602	645814	1
Saker Falcon	2	113609568	113911620	4994069	1	302053	-1
Saker Falcon	2	113915801	115713201	4994732	3	1797403	1
Saker Falcon	3	22	333570	4994485	22	333570	1
Saker Falcon	3	336954	676587	4994653	2719	342352	1
Saker Falcon	3	678707	1619533	4994981	182	941008	-1
Saker Falcon	3	1623338	2079254	4994570	2806	458722	1
Saker Falcon	3	2081448	4691615	4994043	1	2610168	1
Saker Falcon	3	4692219	6060841	4994763	293	1368915	-1
Saker Falcon	3	6067722	13829146	4994474	6372	7767796	-1
Saker Falcon	3	13829260	15388568	4994771	15258	1558155	-1
Saker Falcon	3	15388647	15835371	4994584	87981	534705	1
Saker Falcon	3	15924896	16242355	4994637	215	317674	-1
Saker Falcon	3	16242671	25496947	4994945	1425	9255701	1
Saker Falcon	3	25498472	27802717	4994973	99	2304344	-1
Saker Falcon	3	27802916	31606924	4994288	27	3804035	1
Saker Falcon	3	31607694	33991523	4994980	3	2383832	1
Saker Falcon	3	33992363	36194119	4994921	35	2201791	-1
Saker Falcon	3	36194254	38178046	4994825	0	1983823	-1
Saker Falcon	3	38178293	39513763	4994836	158	1335628	1
Saker Falcon	3	39514222	39819038	4994616	1505	306321	-1
Saker Falcon	3	39825002	40449800	4994511	32	624830	-1
Saker Falcon	3	40449869	45326767	4994576	651	4877549	-1
Saker Falcon	3	45328893	45688578	4994834	17	359702	1
Saker Falcon	3	45689485	49201719	4994939	3379	3515613	-1
Saker Falcon	3	49209484	50205899	4994786	465	996880	-1
Saker Falcon	3	50206667	54579536	4994868	0	4372869	-1
Saker Falcon	3	54677267	59117975	4994770	0	4440708	1
Saker Falcon	3	59117976	60995296	4994796	158	1877478	-1
Saker Falcon	3	60995425	61456517	4994696	2338	463430	-1
Saker Falcon	3	61459179	63290590	4994697	7479	1838890	-1
Saker Falcon	3	63298460	67952095	4994892	0	4653635	-1
Saker Falcon	3	67952196	77805172	4994686	110	9853086	-1
Saker Falcon	3	77805382	78392096	4994692	1	586715	1
Saker Falcon	3	78392197	82448559	4994005	0	4056362	-1
Saker Falcon	3	82450194	83120841	4994108	14	670661	1
Saker Falcon	3	83121392	83728352	4994245	35	606995	1
Saker Falcon	3	83728643	84554297	4994745	1179	826833	1
Saker Falcon	3	84555576	85633358	4994845	62	1077844	1
Saker Falcon	3	85633577	90720337	4994831	1348	5088108	-1
Saker Falcon	3	90721946	96813346	4994462	5554	6096954	1
Saker Falcon	3	96819585	97534207	4994956	383	715005	-1
Saker Falcon	3	97537912	99070763	4994700	220196	1753047	-1
Saker Falcon	3	99367190	105815460	4994910	0	6448270	-1
Saker Falcon	3	105815468	110585650	4994933	3139	4773321	-1
Saker Falcon	3	110601804	112698291	4994519	16052	2112539	1
Saker Falcon	3	112950276	113616631	4994850	251985	918340	-1
Saker Falcon	3	113754077	114178776	4994736	137346	562045	1
Saker Falcon	3	114226084	114468892	4994507	46731	289539	1
Saker Falcon	3	114468892	118937360	4994759	5199	4468499	-1
Saker Falcon	4	68228	1018215	4994051	40	1065203	-1
Saker Falcon	4	1086993	3536323	4994814	451	2449781	1
Saker Falcon	4	3536327	5317390	4994835	27	1781125	1
Saker Falcon	4	5317459	5574683	4994625	1	257226	-1
Saker Falcon	4	5574787	5816940	4994626	4	242157	-1
Saker Falcon	4	5817391	6000192	4994526	0	182805	-1
Saker Falcon	4	6000309	11819055	4994920	17	5818763	-1
Saker Falcon	4	11819222	14245865	4994804	4	2426666	-1
Saker Falcon	4	14245969	17108110	4994915	4	2862145	-1
Saker Falcon	4	17108251	19052229	4994917	41	1944019	-1
Saker Falcon	4	19131226	19940010	4994553	78650	887434	-1
Saker Falcon	4	19957208	22358713	4994901b	1782877	4184382	1
Saker Falcon	4	22358801	22739857	4994937	32	381088	1
Saker Falcon	4	22739888	34232377	4994053	0	11492551	1
Saker Falcon	4	34232822	35389655	4994052	5	1156838	1
Saker Falcon	4	35389686	53999316	4994813	0	18609661	1
Saker Falcon	4	54344633	54717730	4994881b	1740995	2114092	1
Saker Falcon	4	54747664	55309406	4994588b	1006923	1568665	1
Saker Falcon	4	55385834	56295244	4994588a	75645	985055	1
Saker Falcon	4	56310583	57554059	4994854b	2938834	4130186	1
Saker Falcon	4	57561717	59227082	4994874	104	1665469	1
Saker Falcon	4	59227414	61652209	4994529	87	2424882	-1
Saker Falcon	4	61652396	64027253	4994675	693	2375550	-1
Saker Falcon	4	64028046	69132815	4994815	910	5105679	-1
Saker Falcon	4	69133971	72219874	4994610	1	3085934	-1
Saker Falcon	4	72219961	74914248	4994793	0	2694287	-1
Saker Falcon	4	74927326	76297256	4994881a	3609	1050777	1
Saker Falcon	4	76312122	79127160	4994854a	1889	2816927	-1
Saker Falcon	4	79188743	92890291	4994148	530	13702078	-1
Saker Falcon	4	92894843	93524535	4994522	3887	633579	1
Saker Falcon	4	93524639	93724653	4994521	4	200018	1
Saker Falcon	4	93727288	97137812	4994882	1317	3413741	-1
Saker Falcon	4	97145456	97381202	4994424	6375	242121	-1
Saker Falcon	4	97381922	98078304	4994499	0	696382	-1
Saker Falcon	4	98081031	99329222	4994877	877	1249068	1
Saker Falcon	4	99330708	99807355	4994367	260	476907	1
Saker Falcon	4	99807889	100284219	4994552	6	476336	1
Saker Falcon	5	86855	7149770	4994802	86855	7149770	1
Saker Falcon	5	7151408	9215141	4994689	4	2063737	-1
Saker Falcon	5	9216309	10578464	4993957	27	1362186	1
Saker Falcon	5	10578484	14223761	4994941	11	3645308	1
Saker Falcon	5	14276140	14563846	4994364	1710	289416	-1
Saker Falcon	5	16053296	20502207	4994852	1157864	5606775	-1
Saker Falcon	5	20502271	22542541	4994725	208193	2248463	-1
Saker Falcon	5	22813356	23738972	4994858	46	925662	-1
Saker Falcon	5	23739042	25465716	4994859	1	1726675	-1
Saker Falcon	5	25465819	27147335	4994934	473	1681989	-1
Saker Falcon	5	27147908	27712389	4994433	272	564753	-1
Saker Falcon	5	27712792	28537821	4994607	829	825858	-1
Saker Falcon	5	28538893	32524837	4994789	12728	3998672	-1
Saker Falcon	5	32538403	35606122	4993996	10025	3077744	-1
Saker Falcon	5	35616248	37238870	4994873	3723	1626345	1
Saker Falcon	5	37243400	44936598	4994872	22	7694813	1
Saker Falcon	5	44937506	49801967	4994940	0	4864487	-1
Saker Falcon	5	49801993	50626915	4994935	4	824926	-1
Saker Falcon	5	50627021	52039531	4994629	4237	1416747	-1
Saker Falcon	5	52046042	52376928	4994782b	2732496	3063382	-1
Saker Falcon	5	52407569	56361008	4994924a	0	3848976	-1
Saker Falcon	5	56382043	57920190	4994722	2853	1541000	1
Saker Falcon	5	58143210	63168729	4994340	5	4897745	-1
Saker Falcon	5	63172038	63716767	4994302	31	544760	-1
Saker Falcon	5	63719042	70534979	4994766	0	6815999	1
Saker Falcon	5	70535449	71537563	4994691	113	1002227	-1
Saker Falcon	5	71540785	74509951	4994494	3047	2972213	1
Saker Falcon	5	74510012	74747482	4994355	92	237562	1
Saker Falcon	5	74747814	79365912	4994992	2	4618100	1
Saker Falcon	5	79366013	82046992	4994782a	1	2680980	1
Saker Falcon	6	32188	364108	4994550	32188	364108	1
Saker Falcon	6	364303	1180775	4994501	0	816472	-1
Saker Falcon	6	1181150	7474834	4994600	1678	6293583	-1
Saker Falcon	6	7475488	8162510	4994748	554	687576	1
Saker Falcon	6	8164823	12315407	4994794	1790	4154126	-1
Saker Falcon	6	12831450	13137395	4994853b	4455219	4761164	1
Saker Falcon	6	13657348	17083127	4994853a	1377	3427187	-1
Saker Falcon	6	17084473	17741730	4994896	1792	659049	-1
Saker Falcon	6	17750434	25837730	4994914	854	8088150	-1
Saker Falcon	6	25838694	26165932	4994390	170	327408	1
Saker Falcon	6	26166202	28614394	4994860	28	2448220	-1
Saker Falcon	6	28615272	33590361	4994216	31	4975151	-1
Saker Falcon	6	33590361	35217678	4994536	0	1627348	1
Saker Falcon	6	35312642	36571770	4994674	31	1259159	1
Saker Falcon	6	36575958	37076508	4994336	492	501042	1
Saker Falcon	6	37077892	42572201	4994963	0	5494603	1
Saker Falcon	6	42574902	51715027	4994832	53	9131332	1
Saker Falcon	6	51717780	51922648	4994457	9972	214840	-1
Saker Falcon	6	51932720	53016230	4994919	3223	1086733	1
Saker Falcon	6	53020215	56397821	4994226	0	3377606	1
Saker Falcon	6	56398434	60047840	4994078	0	3649406	-1
Saker Falcon	6	60047951	60509051	4994639	2	461102	-1
Saker Falcon	6	60510300	60701290	4994571	131	191121	-1
Saker Falcon	6	60701893	61800681	4994397	6	1098794	-1
Saker Falcon	6	61804657	63065851	4994680	740	1261934	-1
Saker Falcon	6	63069231	63281681	4994539	101	212551	-1
Saker Falcon	6	63308005	63768869	4994405	3	460867	-1
Saker Falcon	6	63774402	63964912	4994596	12752	203262	1
Saker Falcon	6	63981334	64298264	4994580	272	317202	1
Saker Falcon	6	64302879	64666887	4994509	666	364674	-1
Saker Falcon	6	64668069	66088717	4994762	90175	1510823	1
Saker Falcon	6	66182002	71027432	4994807	28	4845461	-1
Saker Falcon	6	71027435	75658484	4994014	302	4631351	-1
Saker Falcon	6	75660167	76298695	4994490	143	638671	-1
Saker Falcon	6	76299051	77295448	4994439	26	996423	1
Saker Falcon	6	77297961	79344269	4994416	3	2046311	-1
Saker Falcon	6	79344372	83129958	4994417	400	3785986	-1
Saker Falcon	6	83133197	83993727	4994418	6	860561	-1
Saker Falcon	6	83993761	84436645	4994533	126	443010	1
Saker Falcon	6	84437355	85308123	4994569	330	871098	1
Saker Falcon	6	85357106	85564762	4994538	371	208027	-1
Saker Falcon	6	85566270	85913669	4994324	335	347734	1
Saker Falcon	7	25472	8335908	4994695	25472	8335908	1
Saker Falcon	7	8338134	10669059	4994876	2045	2332970	1
Saker Falcon	7	10669159	17905707	4994875	0	7236548	1
Saker Falcon	7	17908343	23175167	4994776	1221	5268045	1
Saker Falcon	7	23175294	23651093	4994775a	23	475822	1
Saker Falcon	7	23655601	26284574	4994775b	484832	3113806	1
Saker Falcon	7	26289080	29647473	4995028	0	3358393	-1
Saker Falcon	7	29648290	35870503	4994698	415	6222628	-1
Saker Falcon	7	35873047	37530650	4994666a	249	1657852	1
Saker Falcon	7	37531004	38833388	4994561b	381707	1684091	1
Saker Falcon	7	38858211	39581645	4994765	194	723628	1
Saker Falcon	7	39584229	42024734	4994638	838	2441343	1
Saker Falcon	7	42025673	42917085	4994708	7919	899331	-1
Saker Falcon	7	42929779	45433700	4994666b	1661910	4165831	-1
Saker Falcon	7	45458054	45794145	4994561a	1166	337257	-1
Saker Falcon	7	45795574	47921152	4994805	4119	2129697	-1
Saker Falcon	7	47966240	48453874	4994823a	22	487656	1
Saker Falcon	7	48453928	48859212	4994931	33	405317	1
Saker Falcon	7	48945265	50236692	4994851	64566	1355993	-1
Saker Falcon	7	50249883	52906180	4994523	4	2656301	-1
Saker Falcon	7	52912045	59390039	4994601	405	6478399	-1
Saker Falcon	7	59391087	60709406	4994578	948	1319267	1
Saker Falcon	7	60838883	61279556	4993989	55818	496491	1
Saker Falcon	7	61279606	62050970	4994693	19	771414	-1
Saker Falcon	7	62051503	64940594	4994516	433	2889524	-1
Saker Falcon	7	64941013	65928188	4994645	319	987494	-1
Saker Falcon	7	65928663	66161366	4993983	264	232967	-1
Saker Falcon	7	66161564	68822647	4994425	0	2661083	1
Saker Falcon	7	68863748	69557113	4994823b	569395	1262760	-1
Saker Falcon	7	69699465	72468348	4994646	141887	2910770	1
Saker Falcon	8	5824	191701	4994594	5824	191701	-1
Saker Falcon	8	215139	5818451	4994756	57774	5605853	-1
Saker Falcon	8	5819772	8320044	4994660	0	2500272	-1
Saker Falcon	8	8320144	8844213	4994556	21	524130	1
Saker Falcon	8	8871938	12405253	4994792	101	3556087	1
Saker Falcon	8	12408139	13657869	4994468	11193	1253652	1
Saker Falcon	8	13659943	14370794	4994829	10	710861	-1
Saker Falcon	8	14370904	26959449	4994830	699	12589244	-1
Saker Falcon	8	26960248	31721292	4994139	352	4761427	1
Saker Falcon	8	31721644	34103908	4993956	31	2380977	1
Saker Falcon	8	34106584	41237463	4994276	13	7130892	-1
Saker Falcon	8	41238674	43473068	4994149	265	2234659	1
Saker Falcon	8	45053795	46478958	4994824	2	1425165	-1
Saker Falcon	8	46479078	50640113	4994990	1332	4162367	-1
Saker Falcon	8	50646640	51564338	4994723	7	917705	-1
Saker Falcon	8	51564513	52032113	4994724	2958	470558	-1
Saker Falcon	8	52035171	54311199	4994620	1377	2277405	1
Saker Falcon	8	54311210	61227048	4994761a	0	6915838	1
Saker Falcon	9	226564	1232603	4994701	226564	1232603	-1
Saker Falcon	9	1245834	5239546	4994720	2130	3995842	1
Saker Falcon	9	5239648	7656824	4994719	2	2417178	1
Saker Falcon	9	7662596	21852177	4994320	1067045	14214063	-1
Saker Falcon	9	21871181	22322044	4994798	22807	473670	1
Saker Falcon	9	22359432	23064640	4994797	88	705296	1
Saker Falcon	9	23066770	23666662	4994308	485	600377	-1
Saker Falcon	9	23667373	30252550	4994866	270	6584855	1
Saker Falcon	9	30253158	30845442	4994712	43	592327	1
Saker Falcon	9	30845522	33088517	4994636	121	2243116	1
Saker Falcon	9	33088738	35427317	4994505	3	2338601	1
Saker Falcon	9	35427354	36858936	4994099	2	1431584	-1
Saker Falcon	9	36859038	38367618	4994347	1110	1509719	1
Saker Falcon	9	38369294	41037963	4994938	29	2136945	1
Saker Falcon	9	42034603	52242635	4994811	3661	10211693	1
Saker Falcon	9	52242751	53877853	4994631	15	1635117	1
Saker Falcon	10	672251	4052674	4994826	115	4724536	-1
Saker Falcon	10	4725869	8671572	4994827	5903	3927778	-1
Saker Falcon	10	8673194	9604818	4994800	677	932301	-1
Saker Falcon	10	9605218	11691656	4994711	287	2086725	1
Saker Falcon	10	12064132	12837258	4994925b	2355522	3128648	1
Saker Falcon	10	13054120	13569904	4994467	216762	732546	-1
Saker Falcon	10	13569918	16149732	4994572	3479	2311458	-1
Saker Falcon	10	16515454	18161280	4994925a	0	1645826	-1
Saker Falcon	10	18161282	20030021	4994681	0	1868739	1
Saker Falcon	10	20139995	29584879	4994897	181004	9625888	1
Saker Falcon	10	29768338	30724204	4994551	210	956076	-1
Saker Falcon	10	30726588	31020601	4994387	2175	296188	1
Saker Falcon	10	31020842	32238055	4994491	8	1217221	1
Saker Falcon	11	18782	487731	4994744	18782	487731	1
Saker Falcon	11	487859	2500123	4994742	0	2012264	1
Saker Falcon	11	2502611	5572120	4994841	771	3070280	1
Saker Falcon	11	5903613	10849698	4994428	82	3794786	-1
Saker Falcon	11	10852242	11148579	4994414	296	296633	-1
Saker Falcon	11	11148937	16214085	4994912	24	5065172	-1
Saker Falcon	11	16216589	16453760	4994268	2175	239346	-1
Saker Falcon	11	16455356	22317122	4994644	804	5862570	1
Saker Falcon	11	22317751	29310036	4994754	21	6992306	1
Saker Falcon	11	29311207	32454555	4994676	731	3144079	1
Saker Falcon	12	0	9892284	4994913	156	9873171	-1
Saker Falcon	12	9893255	12889193	4994710	233	2996171	1
Saker Falcon	12	12889321	13252327	4994709	0	363006	1
Saker Falcon	12	13252514	13857191	4995029	0	604677	1
Saker Falcon	12	13857294	19129427	4994579	3	5272136	1
Saker Falcon	12	19129857	20594412	4994618	196	1464751	-1
Saker Falcon	12	20594585	21248080	4994705	0	653495	1
Saker Falcon	12	21273065	24399941	4994808	3087	3129963	1
Saker Falcon	12	24401485	24591805	4994205	1166	191486	1
Saker Falcon	12	24592019	26534448	4994402	5	1942434	-1
Saker Falcon	12	26534647	27805706	4994781	7407	1270609	-1
Saker Falcon	12	27807204	28844516	4994406	1398	1038710	1
Saker Falcon	12	28845050	29297099	4994534	434	452483	1
Saker Falcon	12	29319413	30939377	4994749	0	1619964	-1
Saker Falcon	12	30953003	32363503	4994869	6559	1417059	1
Saker Falcon	12	32411284	32819557	4994929	47681	455954	-1
Saker Falcon	13	2	445449	4994627	2	445449	1
Saker Falcon	13	446445	9422141	4994801	4	9070674	-1
Saker Falcon	13	9517130	17295465	4994856	25	7778360	-1
Saker Falcon	13	17296581	19046922	4994684	698	1751039	1
Saker Falcon	13	19047022	22625027	4994812	0	3578005	-1
Saker Falcon	13	22626015	28107267	4994746	0	5481252	1
Saker Falcon	13	28108408	29103352	4994442	593	995537	1
Saker Falcon	14	79220	1313463	4994453	79220	1313463	1
Saker Falcon	14	1315276	3245359	4994810	1422	1931505	1
Saker Falcon	14	3269238	3940747	4994537	0	671509	1
Saker Falcon	14	4000651	5039113	4994495	48248	1086710	1
Saker Falcon	14	5041766	5832813	4994118	1307	792354	-1
Saker Falcon	14	5832966	8486288	4994668	0	2653322	-1
Saker Falcon	14	8488110	9906444	4994497	22	1418356	1
Saker Falcon	14	9908425	12908375	4994738	200	3003759	1
Saker Falcon	14	12910307	13354937	4994446	42	444672	-1
Saker Falcon	14	13355790	15766525	4994564	8	2410743	-1
Saker Falcon	14	15766633	19657905	4994565	91	3891363	-1
Saker Falcon	14	19659117	21169831	4994540	4312	1515026	-1
Saker Falcon	14	21176765	23932127	4994773	7726	2763088	-1
Saker Falcon	15	2971	5726057	4994089	55	5697117	-1
Saker Falcon	15	5727944	7786381	4994928	1771	2060208	1
Saker Falcon	15	7818311	18189152	4994890	49	10409248	-1
Saker Falcon	15	18197034	19183125	4995002	290	986381	1
Saker Falcon	15	19363986	20183250	4994751	31302	850566	1
Saker Falcon	16	29411	3412332	4994747	29411	3412332	1
Saker Falcon	16	3412460	3597498	4994093	2	185040	1
Saker Falcon	16	3597630	8227929	4994662	5	4630304	1
Saker Falcon	17	1052	2748940	4995058a	111523	2050393	-1
Saker Falcon	17	3449593	6028973	4995058b	3449592	6028972	1
Saker Falcon	18	4	3033594	4994669	10710	3044300	1
Saker Falcon	18	3044404	4673697	4994733	3483	1632776	-1
Saker Falcon	18	4679029	5587921	4994670	519129	1428021	1
Saker Falcon	19	18921	2500498	4994727a	544993	2432452	1
Saker Falcon	19	2519420	3700114	4994726	3	1180697	-1
Saker Falcon	19	3787484	4462232	4994727b	2606380	3281128	-1
Saker Falcon	Z	2804564	4177091	4994667	2804564	4177091	1
Saker Falcon	Z	4259136	6993892	4995019	81977	2816733	1
Saker Falcon	Z	6994720	7648484	4994678	139	653903	1
Saker Falcon	Z	7698723	12717983	4994612	43	5019303	1
Saker Falcon	Z	12720294	16300395	4994234	2023	3582124	1
Saker Falcon	Z	16301974	16748294	4994351	325	446645	1
Saker Falcon	Z	16749639	19395704	4994867	1	2646066	-1
Saker Falcon	Z	19396857	19916690	4994690	622	520455	-1
Saker Falcon	Z	20195465	25113647	4994158	278675	5196857	-1
Saker Falcon	Z	25138525	25528881	4994861b	1084845	1475201	1
Saker Falcon	Z	25529268	29056667	4994774	51	3527450	1
Saker Falcon	Z	29057890	31864204	4994855	898	2807212	1
Saker Falcon	Z	31864695	32243894	4994480	147	379346	1
Saker Falcon	Z	32252339	32428773	4994319	1895	178329	1
Saker Falcon	Z	32454640	32909199	4994785	24848	479407	1
Saker Falcon	Z	32968356	33300634	4994651	59046	391324	1
Saker Falcon	Z	33300997	33699279	4994658	249	398531	1
Saker Falcon	Z	33700126	37013578	4994764	486	3314759	-1
Saker Falcon	Z	37014461	37722612	4994753	88	708239	-1
Saker Falcon	Z	37731567	38605679	4994622	8745	882857	-1
Saker Falcon	Z	38625275	44685329	4995010	108	6521109	-1
Saker Falcon	Z	45148570	46691321	4994887	143	1552466	-1
Saker Falcon	Z	46701581	47582535	4994599	440	881394	-1
Saker Falcon	Z	47583826	48490815	4994918	710	907699	-1
Saker Falcon	Z	48494798	49814481	4994799	3833	1323516	1
