# Supplementary material for: Chromosome-level assembly reveals extensive rearrangement in saker falcon and budgerigar, but not ostrich, genomes
Source: Genome Biol. 2018 Oct 24;19:171. doi: 10.1186/s13059-018-1550-x (PMC6201548; doi:10.1186/s13059-018-1550-x)
Supplement: Supplementary file 2 — Chromosomal coordinates and orientation of mapped scaffolds and PCFs are listed by chromosome for each species. Data is listed in supplementary tables as follows: Table S4. Ostrich genome; Table S5. Budgerigar genome; Table S6. Saker falcon genome. (ZIP 87 kb) [file 13059_2018_1550_MOESM2_ESM.zip › Table S4.xlsx]

## Sheet: Ostrich CHR_to_PCFs
Species	CHRid	CHRstart	CHRend	PCFid	PCFstart	PCFend	Orientation
Ostrich	1	1	80502906	1c	1	80502905	1
Ostrich	1	80502907	100589043	1f	1	20086136	-1
Ostrich	1	100589044	146865806	1g	1	46276762	-1
Ostrich	1	146865807	209550707	1h	1	62684900	-1
Ostrich	2	1	4682582	2a	1	4682581	1
Ostrich	2	4682583	35368988	2b	1	30686405	-1
Ostrich	2	35368989	44143464	2d	1	8774475	-1
Ostrich	2	44143465	49082035	2e	1	4938570	1
Ostrich	2	49082036	62586489	2i	1	13504453	1
Ostrich	2	62586490	126158698	2p	1	63572208	-1
Ostrich	3	1	7507234	3b	1	7507233	1
Ostrich	3	7507235	35592887	3a	1	28085652	-1
Ostrich	3	35592888	118126832	3g	1	82533944	-1
Ostrich	3	118126833	121770403	3f	1	3643570	1
Ostrich	4	1	3594672	4h	1	3594671	1
Ostrich	4	3594673	16290333	4g	1	12695660	-1
Ostrich	4	16290334	57620220	4j	1	41329886	1
Ostrich	5	1	2482711	5f	1	2482710	1
Ostrich	5	2482712	57416192	5d	1	54933480	1
Ostrich	6	1	34189384	6a	1	34189383	1
Ostrich	7	1	44545602	7a	1	44545601	1
Ostrich	8	1	7125707	8b	1	7125706	1
Ostrich	8	7125708	30943019	8e	1	23817311	1
Ostrich	9	1	30636385	9a	1	30636384	1
Ostrich	10	1	25771428	10	1	25771427	1
Ostrich	11	1	21344138	11a	1	21344137	1
Ostrich	12	1	21800484	12c	1	21800483	1
Ostrich	13	1	8644343	13b	1	8644342	1
Ostrich	13	8644344	21835108	13c	1	13190764	1
Ostrich	14	1	19154074	14a	1	19154073	1
Ostrich	15	1	11269900	15a	1	11269899	1
Ostrich	15	11269901	14727741	15c	1	3457840	1
Ostrich	17	1	13828537	17	1	13828536	1
Ostrich	18	1	9228466	18c	1	9228465	1
Ostrich	19	1	13611805	19	1	13611804	1
Ostrich	21	1	7443228	21b	1	7443227	1
Ostrich	22	1	4436181	22b	1	4436180	1
Ostrich	23	1	478635	23a	1	478634	1
Ostrich	23	478636	3114056	23d	1	2635420	-1
Ostrich	23	3114057	3911494	23e	1	797437	1
Ostrich	24	1	5620129	24a	1	5620128	1
Ostrich	24	5620130	8542569	24b	1	2922439	1
Ostrich	25	1	392632	25b	1	392631	1
Ostrich	26	1	1006052	26e	1	1006051	1
Ostrich	26	1006053	4707353	26d	1	3701300	1
Ostrich	27	1	1090375	27c	1	1090374	1
Ostrich	28	1	328431	28f	1	328430	1
Ostrich	28	328432	1439247	28g	1	1110815	1
Ostrich	4a	1	12565367	4a	1	12565366	1
Ostrich	4a	12565368	22528854	4d	1	9963486	1
Ostrich	Z	1	22618362	34b	1	22618361	1
Ostrich	Z	22618363	34995813	34d	1	12377450	1
Ostrich	Z	34995814	40912875	34g	1	5917061	1

## Sheet: Ostrich CHR_to_Scaffolds
Species	CHRid	CHRstart	CHRend	ScaffoldId	ScaffoldStart	ScaffoldEnd	Orientation
Ostrich	1	4900	2550428	36	4900	2550428	1
Ostrich	1	2551041	3623706	657	501	1073166	-1
Ostrich	1	3625567	3910451	636	1839	286723	1
Ostrich	1	3915557	6239297	228	150	2323890	-1
Ostrich	1	6245377	7012771	437b	1294347	2061741	-1
Ostrich	1	7013222	9530744	296	18	2517540	1
Ostrich	1	9531150	9795140	1141	0	263990	1
Ostrich	1	9795397	10650560	225b	1725228	2580391	-1
Ostrich	1	10650929	11471122	397	224	820417	-1
Ostrich	1	11471497	13812470	163	275	2341248	-1
Ostrich	1	13813512	16993046	411	934	3180468	-1
Ostrich	1	16997074	17320414	196	2601	325941	1
Ostrich	1	17321496	18033464	471	1055	713050	-1
Ostrich	1	18082549	20392683	202	48985	2359119	1
Ostrich	1	20398379	21651820	49b	976014	2229455	1
Ostrich	1	21653457	22622137	49a	1419	970099	-1
Ostrich	1	22628280	25757297	369	3086	3132103	-1
Ostrich	1	25759798	29174100	221	2101	3416403	1
Ostrich	1	29174380	33164989	59	14	3990623	-1
Ostrich	1	33165284	34701771	507	20	1536507	-1
Ostrich	1	34701932	35380866	324	27	678961	-1
Ostrich	1	35382777	35766855	738	38	384116	-1
Ostrich	1	35767049	38205416	274	8	2438375	-1
Ostrich	1	38206111	45037198	142	0	6831087	-1
Ostrich	1	45038630	51102568	24	1406	6065349	-1
Ostrich	1	51103055	52619329	226	387	1516661	-1
Ostrich	1	52621857	56530937	171	2369	3911449	-1
Ostrich	1	56535792	59165775	408	2904	2632887	1
Ostrich	1	59166429	69387786	105	629	10222011	-1
Ostrich	1	69387936	69574394	1092	50	186508	-1
Ostrich	1	69574942	72012438	44	26	2437522	-1
Ostrich	1	72013243	74644456	301	1	2631240	1
Ostrich	1	74644647	80499810	186	1	5701172	-1
Ostrich	1	80502956	80756922	966	4718	258684	1
Ostrich	1	80766285	82767843	488	1149	2002707	-1
Ostrich	1	82769106	84147353	1b	649571	2027818	1
Ostrich	1	84150067	95235297	404	19	11085249	-1
Ostrich	1	95235426	97755937	108	11370	2531881	-1
Ostrich	1	97768838	99883366	140	20	2114582	-1
Ostrich	1	99883374	100589033	231	11	705670	1
Ostrich	1	100589151	106704213	272	21	6115083	-1
Ostrich	1	106706122	108276122	413	396	1570396	-1
Ostrich	1	108276756	112983389	492	274	4706907	-1
Ostrich	1	112983820	118229675	266	17	5245872	1
Ostrich	1	118236846	118738491	461	84	501729	1
Ostrich	1	118741919	121416702	29	814	2675597	-1
Ostrich	1	121418638	122551997	448	44	1133403	1
Ostrich	1	122553027	126128451	121	42	3575466	-1
Ostrich	1	126128611	126530119	873	60	401568	1
Ostrich	1	126530279	129251533	243	218	2721472	-1
Ostrich	1	129251924	135594253	57	706	6343035	1
Ostrich	1	135595330	142872203	31	29	7276902	-1
Ostrich	1	142872354	144168320	454	1742	1297708	-1
Ostrich	1	144172858	146865205	72	602	2692949	-1
Ostrich	1	146865808	148736386	510	43503	1914081	1
Ostrich	1	148779993	151773556	141	1725	2995288	-1
Ostrich	1	151775488	154206270	326	22	2430804	-1
Ostrich	1	154206420	154534243	761	44	327867	-1
Ostrich	1	154535440	156740350	172	0	2204910	-1
Ostrich	1	156740488	158369878	56	30827	1660217	-1
Ostrich	1	158402390	158938440	659	71	536121	1
Ostrich	1	158940453	159571755	176	2885	634187	-1
Ostrich	1	159576198	161386560	517	3030	1813392	-1
Ostrich	1	161392735	161768302	984	1273	376840	-1
Ostrich	1	161770040	162394984	477	1770	626714	-1
Ostrich	1	162422161	163623813	208	34	1201686	-1
Ostrich	1	163624113	163866722	422	2025	244634	-1
Ostrich	1	163868976	164286643	843	0	417667	-1
Ostrich	1	164286747	165354892	318	19	1068164	-1
Ostrich	1	165355394	165757111	273	942	402659	-1
Ostrich	1	165758153	169470670	46	49	3712566	1
Ostrich	1	169475064	169663077	479	1137	189150	-1
Ostrich	1	169664528	169879089	104b	959159	1173720	-1
Ostrich	1	169879483	170213554	521	5005	339076	-1
Ostrich	1	170218719	172440960	216	3912	2226153	1
Ostrich	1	172446151	178816257	52	1680	6371786	-1
Ostrich	1	178817954	179582381	247	117	764544	1
Ostrich	1	179582544	180087325	200	14	504808	-1
Ostrich	1	180087338	183916577	6	1	3829240	-1
Ostrich	1	183916969	192439979	137	51	8523061	1
Ostrich	1	192440473	194768597	17b	2139655	4467779	1
Ostrich	1	194768736	196050682	16	4	1281950	-1
Ostrich	1	196051033	196570908	229	0	519875	1
Ostrich	1	196571033	197297527	425	516	727010	1
Ostrich	1	197298278	198342651	150	156	1044529	-1
Ostrich	1	198342926	198931259	248	201	588534	1
Ostrich	1	198934135	199918116	741	35	984016	1
Ostrich	1	199918711	200567596	528	13617	662502	-1
Ostrich	1	200582442	202611238	219	113	2028909	-1
Ostrich	1	202612549	203259361	1a	562	647374	-1
Ostrich	1	203270107	203503252	1107	1260	234405	-1
Ostrich	1	203507990	203868901	154	2	360913	1
Ostrich	1	203870012	204338040	148	3	468055	-1
Ostrich	1	204340157	204676351	875	24	336218	1
Ostrich	1	204678714	207366326	494	12619	2700231	-1
Ostrich	1	207388313	209239012	169	93	1850792	1
Ostrich	1	209239479	209544775	363	5933	311229	1
Ostrich	2	5325	434475	3b	2733317	3162467	1
Ostrich	2	445036	4172713	308	6541	3734218	1
Ostrich	2	4174217	4346369	983	278	172455	-1
Ostrich	2	4348225	4679385	41	1756	332916	-1
Ostrich	2	4755855	5446886	473	423	691454	-1
Ostrich	2	5447593	5736878	979	155	289440	-1
Ostrich	2	5737271	9376834	60	1545	3641108	1
Ostrich	2	9378501	16030044	287a	21	6651564	1
Ostrich	2	16030169	16411705	1083	8	381544	1
Ostrich	2	16411813	19545249	135a	122	3133561	-1
Ostrich	2	19545475	23664483	564	1000	4120008	1
Ostrich	2	23666160	25266300	115	2543	1602683	-1
Ostrich	2	25269023	29930556	54	179	4661712	1
Ostrich	2	29931582	30374948	428	813	444179	-1
Ostrich	2	30396053	35368879	96	110	4972936	-1
Ostrich	2	35369509	35925569	890	272	556332	-1
Ostrich	2	35927450	44140271	18	3194	8216015	-1
Ostrich	2	49082373	50279885	1046	338	1197850	1
Ostrich	2	50282240	55526322	159	1218	5245300	1
Ostrich	2	55526855	62472462	195	193	6945800	1
Ostrich	2	62586515	62861583	501	24025	299093	1
Ostrich	2	62886052	65212064	313	226	2326238	1
Ostrich	2	65213034	67654329	490	18	2441313	-1
Ostrich	2	67655485	68042118	14	0	386633	1
Ostrich	2	68046712	71019031	368	2308	2974627	1
Ostrich	2	71023790	77896383	112	0	6872620	-1
Ostrich	2	77900811	85522527	69	27	7630564	1
Ostrich	2	85527057	85855440	1189	24	328407	1
Ostrich	2	85856047	87765168	51b	4745234	6654369	1
Ostrich	2	87766435	93286463	124	297	5520325	1
Ostrich	2	93286806	93759227	434	42	472463	1
Ostrich	2	93759377	94675603	424a	4625	920851	-1
Ostrich	2	94682919	98216284	417	80	3533445	-1
Ostrich	2	98216646	98558182	889	3	341539	1
Ostrich	2	98558315	100634967	327	0	2076652	1
Ostrich	2	100635069	105035596	224b	2021672	6422199	1
Ostrich	2	105035777	107567411	524	48	2531682	-1
Ostrich	2	107567984	108167602	812	2	599620	1
Ostrich	2	108167704	109156843	145	5913	995052	1
Ostrich	2	109169206	109517877	436	405	349076	1
Ostrich	2	109527918	110172502	892	146	644730	-1
Ostrich	2	110172816	112087742	88	1	1914927	1
Ostrich	2	112097225	114574506	401	547	2477828	-1
Ostrich	2	114575427	116894721	114b	2648704	4967998	-1
Ostrich	2	116896342	117903202	591	1	1006861	1
Ostrich	2	117904554	118078693	989	0	174139	-1
Ostrich	2	118078793	119027824	683	410	949467	1
Ostrich	2	119028725	119668906	455	26	640207	1
Ostrich	2	119669084	120457723	440	1033	789672	-1
Ostrich	2	120458856	121778680	441a	460	1320299	1
Ostrich	2	121779258	123918876	17a	0	2139618	1
Ostrich	2	123925515	125447264	259	64	1521813	1
Ostrich	2	125447530	125726827	634	5063	284360	-1
Ostrich	2	125844909	126155370	94	3329	313790	1
Ostrich	3	1673	7505615	53	1673	7505615	1
Ostrich	3	7510218	8008896	500	10	498688	-1
Ostrich	3	8013597	10504210	281	597	2497981	1
Ostrich	3	10508947	10759430	486	49807	300290	-1
Ostrich	3	10809342	20783820	152	0	9974478	-1
Ostrich	3	20783921	23456414	445	2	2672495	-1
Ostrich	3	23456516	24284378	443	0	827862	-1
Ostrich	3	24289141	24785889	468	3	496751	1
Ostrich	3	24786692	31904996	268	3666	7121970	-1
Ostrich	3	31913321	32607147	718	1236	695062	-1
Ostrich	3	32608822	33719298	367	3797	1114273	1
Ostrich	3	33730095	34362779	533	234	632918	-1
Ostrich	3	34363146	34623650	736	17	260531	-1
Ostrich	3	34623660	35591151	801	1737	969228	-1
Ostrich	3	35593563	36374322	450	13370	794129	1
Ostrich	3	36398487	36762498	1019	839	364850	-1
Ostrich	3	36766235	43076773	70	18727	6315404	1
Ostrich	3	43079672	45897244	19	15	2817587	-1
Ostrich	3	45897704	46761930	233	95	864321	1
Ostrich	3	46762029	47236115	342	34	474120	1
Ostrich	3	47236309	48247765	509	0	1011456	1
Ostrich	3	48247820	49703976	83	64054	1520210	-1
Ostrich	3	49843797	51153770	516	166	1310139	-1
Ostrich	3	51153912	52403975	809	16832	1266895	-1
Ostrich	3	52423961	53279159	304	26	855224	-1
Ostrich	3	53279328	60271966	278	22	6992660	-1
Ostrich	3	60272088	61555917	407b	2309596	3593425	1
Ostrich	3	61558179	63458786	166	5	1900612	1
Ostrich	3	63460803	64128136	170	0	667333	1
Ostrich	3	64128699	67020281	487	317	2891899	1
Ostrich	3	67021437	68155932	467a	806	1135301	1
Ostrich	3	68157816	72981268	35	0	4823452	-1
Ostrich	3	72981380	75290685	407a	267	2309572	-1
Ostrich	3	75294456	76419544	337b	322793	1447881	1
Ostrich	3	76420713	78654482	675	26	2233795	-1
Ostrich	3	78654608	83399659	51a	197	4745262	-1
Ostrich	3	83400875	83764769	1266	412	364306	1
Ostrich	3	83766141	84225066	28	9	458934	-1
Ostrich	3	84225491	89827940	179	257	5602706	1
Ostrich	3	89833902	90219324	289	3219	388641	1
Ostrich	3	90222926	93685788	79	23288	3486150	-1
Ostrich	3	93711095	94367971	816	9566	666442	1
Ostrich	3	94381137	95081912	9c	5656016	6356797	-1
Ostrich	3	95082049	95851345	258	25	769321	-1
Ostrich	3	95852791	96221557	670	140	368906	1
Ostrich	3	96226786	97884693	336	490	1658397	1
Ostrich	3	97885283	98374813	552	6211	495743	1
Ostrich	3	98381026	99703443	4	22	1322439	-1
Ostrich	3	99709908	100174585	532	3372	468049	1
Ostrich	3	100179176	101749252	482	20123	1590199	1
Ostrich	3	101769876	102462621	658	0	692745	1
Ostrich	3	102547669	103054019	897	138	506488	1
Ostrich	3	103054755	103298517	478	2292	246054	1
Ostrich	3	103302569	103481186	716	4781	183398	-1
Ostrich	3	103489410	103822080	680	228	332898	1
Ostrich	3	103822440	104141662	337a	3507	322729	1
Ostrich	3	104145271	104574057	924	195	428981	1
Ostrich	3	104574535	105526208	104a	7120	958793	-1
Ostrich	3	105544683	107034111	26	99	1489527	1
Ostrich	3	107038729	108233814	47	4402	1199487	-1
Ostrich	3	108238541	109352222	511	55	1113736	-1
Ostrich	3	109353137	110240511	81	6142	893516	1
Ostrich	3	110247291	112361756	299	1190	2115655	-1
Ostrich	3	112368341	113090948	42a	209319	931926	-1
Ostrich	3	113303637	114547105	42b	942516	2185984	1
Ostrich	3	114554721	116099914	66	54	1545247	-1
Ostrich	3	116110704	118117510	352	9323	2016129	1
Ostrich	3	118128267	121770386	349b	453759	4095878	1
Ostrich	4	935713	3593946	579	5489	2635854	-1
Ostrich	4	3602248	16290104	279	230	12688086	-1
Ostrich	4	16291036	23015243	174	703	6724910	1
Ostrich	4	23015281	26950191	131	59	3934969	1
Ostrich	4	26950941	27740352	752	313	789724	-1
Ostrich	4	27743089	28008447	1282	2299	267657	-1
Ostrich	4	28008765	30294481	457	138	2285854	1
Ostrich	4	30295112	41713973	32	531	11419392	-1
Ostrich	4	41714947	53000324	7	974	11286351	-1
Ostrich	4	53002372	53721884	803	1717	721229	-1
Ostrich	4	53723027	57499232	237	196	3776401	1
Ostrich	5	1258	1045459	881	1258	1045459	1
Ostrich	5	1046235	2481478	177	612	1435855	-1
Ostrich	5	2483456	8479190	249	745	5996479	1
Ostrich	5	8479878	12642843	78	122	4163087	-1
Ostrich	5	12645520	15988459	558	2416	3345355	1
Ostrich	5	15988641	16640565	703	1	651925	-1
Ostrich	5	16644274	19013689	381	3237	2372652	1
Ostrich	5	19014902	19251693	302	1113	237904	1
Ostrich	5	19256064	21264111	213	3473	2011520	-1
Ostrich	5	21264785	22027521	921	523	763259	-1
Ostrich	5	22033532	24639588	535	620	2606676	-1
Ostrich	5	24640641	28117639	123a	453	3477451	1
Ostrich	5	28117839	30919343	223	33	2801537	-1
Ostrich	5	30920459	33120047	85	986	2200574	-1
Ostrich	5	33120775	35842843	3a	599	2722667	-1
Ostrich	5	35854651	36301869	923	6383	453601	1
Ostrich	5	36303183	40760464	290	1288	4458569	-1
Ostrich	5	40760502	48615202	134	2	7854727	1
Ostrich	5	48621687	53183191	63	1808	4572649	-1
Ostrich	5	53203962	56410697	50	25	3232939	-1
Ostrich	5	56637201	57416187	371	212117	991103	-1
Ostrich	6	5392	5470762	153	5392	5470762	1
Ostrich	6	5496453	6066041	666	13095	582683	1
Ostrich	6	6067430	6703896	681	7	636473	1
Ostrich	6	6703923	11556511	92	0	4852615	1
Ostrich	6	11557217	14722747	234	29	3165559	-1
Ostrich	6	14723514	16955774	282	1	2232261	-1
Ostrich	6	16959852	22575384	376	3964	5619496	1
Ostrich	6	22577733	26423216	103	9	3845492	-1
Ostrich	6	26430964	27454986	474	1	1024023	1
Ostrich	6	27455735	31255423	89	681	3800392	1
Ostrich	6	31256000	33638024	310	152	2382176	1
Ostrich	6	33638127	34189178	30	3	551054	-1
Ostrich	7	50	3275490	2	50	3275490	-1
Ostrich	7	3276942	8705466	65	21	5428545	1
Ostrich	7	8705710	9151307	880	130	445727	-1
Ostrich	7	9177276	11781037	34b	6950015	9553776	1
Ostrich	7	11781447	13150776	958	305	1369634	1
Ostrich	7	13151432	17118440	402	556	3967564	-1
Ostrich	7	17118440	18433829	721	17	1315416	1
Ostrich	7	18433935	21950200	575	6	3516271	1
Ostrich	7	21950416	23328521	520	102	1378207	-1
Ostrich	7	23328666	26063423	617	44	2734801	1
Ostrich	7	26063561	26701332	21	20	637791	1
Ostrich	7	26701510	29333538	415	58	2632086	1
Ostrich	7	29333849	29809336	1096	81	475568	1
Ostrich	7	29809558	31116556	232	107	1307105	1
Ostrich	7	31116749	33164695	394	66	2048012	1
Ostrich	7	33167999	35302683	161	24	2137894	-1
Ostrich	7	35307769	36262034	348	4980	959245	-1
Ostrich	7	36262355	37216843	485	0	954488	-1
Ostrich	7	37217188	40902855	119	14	3685681	1
Ostrich	7	40902855	42616569	269	27	1713741	1
Ostrich	7	42628171	43154123	697	122	526074	-1
Ostrich	7	43185503	44212305	603	10681	1037483	-1
Ostrich	7	44220210	44545244	1167	7341	332375	1
Ostrich	8	138	7125209	143	138	7125209	1
Ostrich	8	7127165	8023986	539	1458	898279	-1
Ostrich	8	8027971	12041624	331	0	4013653	-1
Ostrich	8	12043227	15270265	8	1419	3228457	-1
Ostrich	8	15271369	15736408	754	961	466000	-1
Ostrich	8	15736633	18216849	285	99	2480315	1
Ostrich	8	18228849	20282015	157	0	2053166	-1
Ostrich	8	20291607	21965690	553	2	1674085	1
Ostrich	8	22164904	23965787	380	199080	1999963	-1
Ostrich	8	23965948	25470230	424b	920868	2425150	-1
Ostrich	8	25471630	27537305	467b	1136779	3202454	-1
Ostrich	8	27538116	30537408	309	708	3000000	-1
Ostrich	8	30550060	30942819	540	12528	405287	1
Ostrich	9	61862	663049	222	61862	663049	1
Ostrich	9	665378	2451422	182a	4478	1780717	-1
Ostrich	9	2451538	4146381	252a	1	1694844	-1
Ostrich	9	4152641	8816700	464	1567	4676238	-1
Ostrich	9	8822889	11471200	114a	0	2648311	1
Ostrich	9	11471547	14950173	519	51	3478677	1
Ostrich	9	14953977	19084263	696	1	4130287	1
Ostrich	9	19094560	19740090	476	7181	652711	1
Ostrich	9	19747336	21205154	518	5877	1463695	-1
Ostrich	9	21205874	24911894	484	8	3706028	-1
Ostrich	9	24929460	29131060	33	0	4201600	-1
Ostrich	9	29131183	30110880	705	12	979709	-1
Ostrich	9	30116465	30635723	592	4299	523557	-1
Ostrich	10	817	1238091	602	817	1238091	-1
Ostrich	10	1391096	2463009	395	126577	1198490	-1
Ostrich	10	2686821	3307925	774	213939	835043	1
Ostrich	10	3463545	22839438	155	28	19375921	-1
Ostrich	10	22844212	24218403	362	4615	1378806	-1
Ostrich	10	24219079	25388518	739	56	1169495	1
Ostrich	10	25395900	25763842	343	2	367944	1
Ostrich	11	1345	444304	1062	1345	444304	-1
Ostrich	11	466437	816721	594	16555	366839	1
Ostrich	11	823305	1216659	651	5773	399127	-1
Ostrich	11	1227998	1524524	596	8851	305377	-1
Ostrich	11	1525495	2425452	661	7	899964	-1
Ostrich	11	2450440	13384359	185	1569	10935488	1
Ostrich	11	13388167	15373582	15	682	1986097	-1
Ostrich	11	15375190	16897152	73	627	1522589	1
Ostrich	11	16897718	18155172	953	119	1257573	1
Ostrich	11	18162906	21337844	197	7621	3182559	-1
Ostrich	12	1	1973631	97	1	1973631	-1
Ostrich	12	2046633	2441074	886	28	394470	-1
Ostrich	12	2441074	5726564	899	1	3285517	1
Ostrich	12	5726699	6458415	43	35	731751	1
Ostrich	12	6460434	6754911	183b	3045719	3340196	-1
Ostrich	12	6755646	9761735	126	29	3006118	-1
Ostrich	12	9807369	11526026	225a	6511	1725168	-1
Ostrich	12	11535692	14568037	183a	9536	3041881	1
Ostrich	12	14612948	21791826	138	42892	7221770	-1
Ostrich	13	13704	7051706	61	13704	7051706	1
Ostrich	13	7051806	8624062	38b	199810	1772071	1
Ostrich	13	8664623	12191370	38c	1812631	5339378	1
Ostrich	13	12197735	12414453	970	0	216718	-1
Ostrich	13	12422096	13522337	82	27	1100268	-1
Ostrich	13	13531667	16004629	80	0	2472962	1
Ostrich	13	16004666	16235086	671	28	230457	-1
Ostrich	13	16235576	17588825	23	390	1353639	-1
Ostrich	13	17589950	18082621	447	927	493598	1
Ostrich	13	18082791	21835107	230	33	3752349	-1
Ostrich	14	1580382	2086997	912	12927	519542	1
Ostrich	14	2097229	3232556	133a	10062	1145389	1
Ostrich	14	3261036	3573436	833	10089	322489	-1
Ostrich	14	3575217	4472464	699	0	897247	1
Ostrich	14	4502520	8429617	551	336	3927433	1
Ostrich	14	8430071	16247204	37	251	7817384	1
Ostrich	14	16396911	17111218	607	172	1007435	-1
Ostrich	14	17261345	17824442	465	417	563514	1
Ostrich	14	17826718	19150689	45	1329	1325300	1
Ostrich	15	8491243	8972167	1011	1926	482850	-1
Ostrich	15	8994788	9520098	628	20707	546017	-1
Ostrich	15	9520269	9953160	499	53	432944	-1
Ostrich	15	10105185	11266245	894	12205	1173265	-1
Ostrich	15	11270190	12132740	734	290	862840	1
Ostrich	15	12160799	12716296	129	877	556374	-1
Ostrich	15	12716990	12993441	483	0	276451	1
Ostrich	15	12998395	14663252	375	0	1664857	-1
Ostrich	17	1075	288036	698	1075	288036	-1
Ostrich	17	372707	1355483	706	7043	989819	-1
Ostrich	17	1357049	2119218	300	7	762176	-1
Ostrich	17	2124512	2348866	620	2	224356	1
Ostrich	17	2348966	2924134	877	0	575168	-1
Ostrich	17	2924307	6276266	382	68	3352027	1
Ostrich	17	6336145	6619833	62	56773	340461	1
Ostrich	17	6640124	7517283	439	18581	895740	-1
Ostrich	17	7525430	8792160	762	5787	1272517	1
Ostrich	17	8836340	13828535	22	44079	5036274	-1
Ostrich	18	15532	700798	1098	15532	700798	1
Ostrich	18	701094	1062238	1080	196	361340	-1
Ostrich	18	1071403	7033539	426b	1127298	7089420	-1
Ostrich	18	7033643	7919651	392	4	886012	1
Ostrich	18	7929599	9221903	633	4197	1296501	1
Ostrich	19	865	493934	167	865	493934	-1
Ostrich	19	542630	5747512	86	7626	5212508	-1
Ostrich	19	5756132	6401795	969	6546	652209	-1
Ostrich	19	6404012	7304982	1145	856	901826	1
Ostrich	19	7322235	7872924	1070	17151	567840	-1
Ostrich	19	7879733	11313119	293	33	3433419	-1
Ostrich	19	11319706	12662421	722	4822	1347537	1
Ostrich	19	12680827	13605282	867	18264	942719	-1
Ostrich	21	417	464182	903	417	464182	-1
Ostrich	21	517003	6896285	341	20	6379302	1
Ostrich	21	6911499	7440110	862	1415	530026	-1
Ostrich	22	3596	731988	1057	3596	731988	1
Ostrich	22	732183	1047912	288	3	315732	1
Ostrich	22	1052069	2327407	806	2177	1277515	1
Ostrich	22	2341101	4331719	122	2597	1993215	1
Ostrich	23	3393	475241	598	7	478622	-1
Ostrich	23	486786	1121469	239	11400	646083	1
Ostrich	23	1133097	1874328	398	182	741413	-1
Ostrich	23	1875550	2325464	1029	10280	460194	1
Ostrich	23	2337188	3114055	442	2	776869	1
Ostrich	23	3114058	3460019	863	2	345963	-1
Ostrich	23	3636326	3911491	1216	1321	276486	1
Ostrich	24	5427	1064730	577	5427	1064730	1
Ostrich	24	1064871	2358206	437a	38	1293373	1
Ostrich	24	2359205	2780349	805	412	421556	-1
Ostrich	24	2781758	5620067	325	1294	2839603	-1
Ostrich	24	7089310	8542539	173	296237	1749466	-1
Ostrich	25	60314	392627	275	60314	392627	1
Ostrich	26	11617	1000436	504	11617	1000436	1
Ostrich	26	1017701	4650644	384	11649	3644592	1
Ostrich	27	675112	1075321	977	62902	463111	-1
Ostrich	28	198	328410	1126	198	328410	1
Ostrich	28	343836	1438989	731	15405	1110558	1
Ostrich	4a	27668	698597	123c	4550394	5221323	1
Ostrich	4a	698761	908352	986	25	209616	1
Ostrich	4a	909430	1091692	1404	977	183239	-1
Ostrich	4a	1092774	2851214	441b	1320270	3078724	-1
Ostrich	4a	2851503	3550318	1232	25	698840	-1
Ostrich	4a	3550335	8925737	128	0	5375408	1
Ostrich	4a	8927812	10972735	39	37	2061135	-1
Ostrich	4a	11015109	12565071	676	28014	1577976	-1
Ostrich	4a	12622501	13546148	120	57134	980781	1
Ostrich	4a	13581507	17016027	218	5554	3440074	1
Ostrich	4a	17016681	17761644	1076	528	745491	1
Ostrich	4a	17766198	18781343	350	1634	1016779	1
Ostrich	4a	18781590	21932847	184	21	3151278	1
Ostrich	4a	21952752	22405212	99	17810	470270	1
Ostrich	Z	935465	7513775	260b	3218290	9796600	1
Ostrich	Z	7514017	9074093	319	139	1560215	1
Ostrich	Z	9077156	9714775	829	407	638026	1
Ostrich	Z	9726025	13968765	406	10761	4253501	1
Ostrich	Z	13970008	15034025	813	38	1064055	-1
Ostrich	Z	15051728	22618359	305	686	7567317	1
Ostrich	Z	22618399	23144266	469	37	525904	-1
Ostrich	Z	23179775	23594109	470	0	414334	-1
Ostrich	Z	23600380	24905437	630	5990	1311047	1
Ostrich	Z	24906052	25212258	763	436	306642	-1
Ostrich	Z	25355557	25704641	265	126386	475470	1
Ostrich	Z	25704830	26533723	546	87	828980	1
Ostrich	Z	26533841	26878029	1193	18	344206	1
Ostrich	Z	26920082	27704733	828	2477	787128	1
Ostrich	Z	27708793	28078108	744	1364	370679	-1
Ostrich	Z	28094710	28704339	810	37	609666	-1
Ostrich	Z	28710124	30079124	581	3495	1372495	1
Ostrich	Z	30213232	31781132	13	260	1568160	1
Ostrich	Z	31784026	32911271	426a	25	1127270	1
Ostrich	Z	32912985	33507614	574	1600	596229	-1
Ostrich	Z	33645208	34995710	146	137494	1487996	1
Ostrich	Z	35002378	35355628	768	6565	359815	1
Ostrich	Z	35369986	39874922	149	5938	4510874	1
Ostrich	Z	39883464	40142781	373	1131	260448	-1
Ostrich	Z	40166952	40689434	389	14980	537462	1
Ostrich	Z	40689587	40907235	147	49	217697	1
