# Supplementary material for: Chromosome-level assembly reveals extensive rearrangement in saker falcon and budgerigar, but not ostrich, genomes
Source: Genome Biol. 2018 Oct 24;19:171. doi: 10.1186/s13059-018-1550-x (PMC6201548; doi:10.1186/s13059-018-1550-x)
Supplement: Supplementary file 2 — Chromosomal coordinates and orientation of mapped scaffolds and PCFs are listed by chromosome for each species. Data is listed in supplementary tables as follows: Table S4. Ostrich genome; Table S5. Budgerigar genome; Table S6. Saker falcon genome. (ZIP 87 kb) [file 13059_2018_1550_MOESM2_ESM.zip › Table S5.xlsx]

## Sheet: CHR_to_PCFs
Species	CHRid	CHRstart	CHRend	PCFid	PCFstart	PCFend	Orientation
Budgie	1	1	9960413	2b	1	9960411	+
Budgie	1	9960414	11779616	2c	1	1819201	+
Budgie	1	11779617	149582899	2a	1	137803281	+
Budgie	2	1	23837633	3b_33a	43394814	67232447	-
Budgie	2	23837634	34777255	17	1	10939621	+
Budgie	2	34777256	78172068	3b_33a	1	43394812	-
Budgie	2	78172069	152420881	3c_5a	1	74248812	-
Budgie	2	152420882	167545855	3d	1	15124973	+
Budgie	2	167545856	179579521	3a	1	12033665	+
Budgie	3	1	47973846	1a_30	1	47973844	+
Budgie	3	47973847	102316403	1b	1	54342555	-
Budgie	4	1	45355331	6b_7b	1	45355329	+
Budgie	4	45355332	59516509	6a_7a	1	14161176	+
Budgie	4	59516510	110310346	3c_5a	1	50793835	-
Budgie	5	1	13295275	8b_9b_31b	1	13295273	+
Budgie	5	13295276	19995744	8c_9c	1	6700467	+
Budgie	5	19995745	33257078	8a_9a_31a	1	13261332	+
Budgie	5	33257079	53753937	8b_9b_31b	13305160	33802018	-
Budgie	6	1	4993353	29e	1	4993351	+
Budgie	6	4993354	41659394	29b	1	36666039	+
Budgie	7	1	22532361	11	1	22532359	+
Budgie	7	22532362	84367540	4g	1	61835177	+
Budgie	8	1	857914	7c	1	857912	+
Budgie	8	857915	18550113	6a_7a	14167456	31859654	+
Budgie	8	18550114	21126382	5c	1	2576268	+
Budgie	8	21126383	36911148	5b_14a	1	15784765	+
Budgie	8	36911149	43213220	14c	1	6302071	-
Budgie	9	1	21201012	10	1	21201010	-
Budgie	9	21201013	36781842	12d	1	15580828	+
Budgie	10	1	2262368	13b	1	2262366	+
Budgie	10	2262369	16687309	13a	1	14424939	+
Budgie	10	16687310	31079151	20	1	14391840	+
Budgie	11	1	14447651	15	1	14447649	+
Budgie	12	1	11460635	18	1	11460633	+
Budgie	13	1	5083409	19b	1	5083407	+
Budgie	13	5083410	10811153	19a	1	5727742	+
Budgie	14	1	7811036	21	1	7811034	+
Budgie	15	1	1462825	24d	1	1462823	+
Budgie	15	1462826	4049577	24a	1	2586750	+
Budgie	16	1	1597392	23b	1	1597390	+
Budgie	16	1597393	3570302	23c	1	1972908	-
Budgie	17	1	241999	22a	1	241997	+
Budgie	17	242000	3137069	22b	1	2895068	+
Budgie	18	1	721509	27c	1	721507	+
Budgie	19	1	658503	25	1	658501	+
Budgie	20	1	947311	28b	1	947309	+
Budgie	21	1	1000889	26a	1	1000887	+
Budgie	21	1000890	1606616	26b	1	605725	+
Budgie	Z	1	13026799	33e	1	13026797	+
Budgie	Z	13026800	50987401	33b	1	37960600	+

## Sheet: CHR_to_Scaffolds
Species	CHRid	CHRstart	CHRend	ScaffoldId	ScaffoldStart	ScaffoldEnd	Orientation
Budgie	1	54237	922785	989	3967	951677	-1
Budgie	1	977122	1332611	1125g	25094382	25462862	-1
Budgie	1	1354039	1858924	1125a	21249	526134	-1
Budgie	1	1861474	2020313	429	0	158839	1
Budgie	1	2020415	2187497	1042	2	167084	-1
Budgie	1	2286497	2502902	1032	1	216406	-1
Budgie	1	2503002	4920681	1100b	4975651	7411031	1
Budgie	1	4936907	9707352	1092	11621	4782066	1
Budgie	1	9980606	10977387	830	20193	1016974	1
Budgie	1	11000249	11758889	1062	20934	779574	-1
Budgie	1	11779727	16863971	1126a	111	5084355	-1
Budgie	1	16901912	17488783	978a	421	587292	-1
Budgie	1	17494188	20988499	1006	3921	3498232	-1
Budgie	1	20992723	22360148	1130	2273	1369698	1
Budgie	1	22406583	45367636	1126b	5159195	28120248	1
Budgie	1	45368428	47279678	925	680	1911930	-1
Budgie	1	47289885	53065888	1116a	963	5776966	-1
Budgie	1	53067604	55474810	997	1090	2408296	1
Budgie	1	55629699	73001847	1115	60163	17432311	1
Budgie	1	73018350	109000417	1128	16109	35998176	1
Budgie	1	109022828	115879999	1125c	2288677	9145848	-1
Budgie	1	115880744	138174968	1119	72	22294296	1
Budgie	1	138179116	141687238	994	560	3508682	1
Budgie	1	141687731	144328564	993	377	2641210	-1
Budgie	1	144356354	148940632	1072	21971	4606249	-1
Budgie	1	148944616	149392462	900	112	447958	1
Budgie	1	149429332	149580887	331	14579	166134	1
Budgie	2	693	8739755	1123b	238940	8976236	1
Budgie	2	8761590	10474496	995	6966	1719872	-1
Budgie	2	10481562	11119881	1011	1941	640260	-1
Budgie	2	11147680	11488960	963	25130	366410	1
Budgie	2	11515063	11672643	638	23192	180772	1
Budgie	2	11696493	12334403	928	148381	786291	-1
Budgie	2	12482884	14929544	1010	84403	2446656	1
Budgie	2	14929644	15266415	1056	23134	359905	-1
Budgie	2	15289694	19755543	1069	6777	4465895	1
Budgie	2	19755672	20159940	631	18913	423181	1
Budgie	2	20208087	20827123	1064b	3798614	4417650	-1
Budgie	2	20829672	21424836	1035	772	595936	-1
Budgie	2	23934341	24223919	985a	96708	386286	1
Budgie	2	24224582	24972363	877	345	748126	1
Budgie	2	24976456	25511570	494	1056	536170	1
Budgie	2	25512336	25803395	486	294	291353	-1
Budgie	2	25806238	26448094	985b	386722	1028578	1
Budgie	2	26450754	29200740	1075a	22	2761621	-1
Budgie	2	29200855	34266484	1084	15	5065644	1
Budgie	2	34266599	34776823	948	15	510239	1
Budgie	2	39493565	42177276	1107a	3223	2686934	1
Budgie	2	42196493	53432895	1116c	7039260	18275662	-1
Budgie	2	53435813	71004815	1137	2196	17571198	-1
Budgie	2	71008833	74797023	1064a	6980	3795170	1
Budgie	2	74804748	78171634	1054	435	3367321	-1
Budgie	2	78172678	105778813	1127	1115	27602267	1
Budgie	2	105785089	106020552	759b	1037795	1273258	1
Budgie	2	106262609	119896667	1111	13265	13637659	1
Budgie	2	119900363	125438957	1109a	626	5539224	-1
Budgie	2	125489778	126418287	1122d	23148076	24076585	1
Budgie	2	126420371	127644210	933	1469	1225308	-1
Budgie	2	127648750	141454923	1113b	309602	14120262	1
Budgie	2	141482384	145303577	1124c	20244817	23861492	1
Budgie	2	145329937	148317257	996b	600231	3575357	1
Budgie	2	148319229	152411197	1133a	9685	4121298	-1
Budgie	2	153910310	162996450	1085	1489429	10575569	1
Budgie	2	163036230	167181856	979	862	4146488	-1
Budgie	2	167186722	167545095	1082a	858	359231	-1
Budgie	2	167768936	175310017	1095	223081	7764162	1
Budgie	2	175316775	177017651	991	6658	1707534	1
Budgie	2	177060431	178629342	998	42677	1611588	1
Budgie	2	178643274	178855932	1021	4280	216938	-1
Budgie	2	178861679	179267089	744	5647	411057	-1
Budgie	2	179297046	179571241	1078b	877268	1151463	1
Budgie	3	3	866735	1078d	4559367	5120890	-1
Budgie	3	883430	1160620	951	16592	293782	1
Budgie	3	1186870	1993808	1078a	11249	818187	1
Budgie	3	2113888	19832585	1122a	90440	17809137	1
Budgie	3	19835926	22914498	1009	3013	3081585	-1
Budgie	3	22914957	45292281	1121a	6752	22374802	-1
Budgie	3	45292901	46682761	1079b	3841286	5231146	-1
Budgie	3	46691904	47973167	1067b	4213398	5494661	-1
Budgie	3	47981739	52179300	1067a	54	4197615	-1
Budgie	3	52179706	53353819	674	2	1174115	1
Budgie	3	53360466	53625046	921	470	265050	-1
Budgie	3	53640196	57395252	1039	290	3755346	1
Budgie	3	57395642	57565989	614	14490	184837	1
Budgie	3	57582512	57864771	625	7753	290012	-1
Budgie	3	57886629	58098316	776	0	211687	-1
Budgie	3	58103324	68507427	1102	262	10404365	-1
Budgie	3	68685132	70455015	1135c	7303730	9073613	1
Budgie	3	70517751	75310373	1076	111212	4903834	1
Budgie	3	75423360	83490505	1097	528	8067673	-1
Budgie	3	83513985	97974483	1114	5	14460503	-1
Budgie	3	97975541	99562265	992	14881	1601605	-1
Budgie	3	99577514	101501223	1134c	845184	2768893	-1
Budgie	3	101516398	102209645	1040	106759	800006	1
Budgie	4	3763	401172	1001	3763	401172	1
Budgie	4	1905565	3949729	1049	23104	2067268	-1
Budgie	4	4030076	5082540	988	76920	1129384	1
Budgie	4	5214930	16631960	1136a	117262	11534292	1
Budgie	4	16632140	20795154	999	0	4163014	-1
Budgie	4	20833180	45354529	1129b	9185798	33719685	-1
Budgie	4	45387097	54514501	1129a	27489	9142415	-1
Budgie	4	63674554	63910017	759b	1037795	1273258	1
Budgie	4	64152074	77786132	1111	13265	13637659	1
Budgie	4	77789828	83328422	1109a	626	5539224	-1
Budgie	4	83379243	84307752	1122d	23148076	24076585	1
Budgie	4	84309836	85533675	933	1469	1225308	-1
Budgie	4	85538215	99344388	1113b	309602	14120262	1
Budgie	4	99371849	103193042	1124c	20244817	23861492	1
Budgie	4	103219402	106206722	996b	600231	3575357	1
Budgie	4	106208694	110300662	1133a	9685	4121298	-1
Budgie	5	925	9252475	1104b	2249527	11404866	-1
Budgie	5	9258060	11306667	1104a	3505	2052112	1
Budgie	5	13296159	13961104	966a	884	665829	-1
Budgie	5	14035417	15273029	626a	392	1238004	-1
Budgie	5	15307403	17489874	1101c	5509134	7691605	1
Budgie	5	17526683	19959380	972	1233	2505327	-1
Budgie	5	19998128	21326890	1117a	3869	711684	-1
Budgie	5	21332390	23240025	1086a	3017	1910652	1
Budgie	5	23273276	25658249	935	110	2385083	-1
Budgie	5	25660940	33256482	1091	96908	7596732	-1
Budgie	5	33284433	33568306	1093b	7844045	8127918	1
Budgie	6	20558	4989516	1100a	42801	5011054	-1
Budgie	6	5009378	5172708	4	16025	179355	1
Budgie	6	5175298	7584516	1136b	11534452	13943670	1
Budgie	6	7656134	7917995	875	1	261862	-1
Budgie	6	7943168	8499911	1058	12067	568810	-1
Budgie	6	8502250	9628645	1063	1999	1128394	-1
Budgie	6	9929717	11857981	980	300176	2228440	1
Budgie	6	11858081	22326883	1105	0	10468802	1
Budgie	6	22437880	22655463	613	5734	223317	1
Budgie	6	22656824	23917608	1116b	5778018	7038802	-1
Budgie	6	23918785	24083250	1004a	848	165313	1
Budgie	6	24084611	30500304	1082b	360752	6776445	-1
Budgie	6	30501674	33505577	1134d	2769429	5773332	1
Budgie	6	33512081	33769318	1101a	628	257865	-1
Budgie	6	33804893	38998847	1101b	293340	5487294	1
Budgie	6	39009868	39472991	967	1	463124	-1
Budgie	6	39566761	41652920	953	93555	2179714	-1
Budgie	7	7213	386213	836	7213	386213	1
Budgie	7	388081	1067836	978b	590060	1269815	1
Budgie	7	1075571	2025680	889	5159	955268	-1
Budgie	7	2038830	2469988	922	13050	444208	1
Budgie	7	2472078	3314430	1053	398	842750	-1
Budgie	7	3314634	22349832	1124a	104	19035302	1
Budgie	7	22532978	23419263	940	597	886082	-1
Budgie	7	23451159	24595620	1138a	31179	1175640	1
Budgie	7	24596976	29012144	1087	575	4415743	1
Budgie	7	29014064	40147650	1107b	2688730	13822316	1
Budgie	7	40150947	46130545	1109b	5539217	11523802	-1
Budgie	7	46135168	50871210	1073	2006	4738048	1
Budgie	7	50884723	51937835	1099a	13004	1066116	1
Budgie	7	51938695	64972259	1110	462	13034026	1
Budgie	7	65079287	65346578	858	3240	270531	-1
Budgie	7	65509016	66901994	1089b	2638565	4031543	1
Budgie	7	66904706	68019805	965	64	1115163	1
Budgie	7	68051817	80658922	1106	582	12607687	1
Budgie	7	80682037	82925223	1013	125	2243311	-1
Budgie	7	82931292	83611262	1134e	5784885	6464855	-1
Budgie	7	83672951	84209556	1020	12494	549099	1
Budgie	8	3511	848716	1057	3511	848716	1
Budgie	8	9853082	12435681	1017	12544	2595143	-1
Budgie	8	12453284	18239805	1074	14036	5800557	1
Budgie	8	18559528	20771187	1118a	9415	2221074	1
Budgie	8	21481577	35151078	1118b	2931464	16600965	1
Budgie	8	35153784	36910871	1125b	531035	2288122	-1
Budgie	8	36934063	40844184	1068a	3636	3913757	-1
Budgie	8	40847920	41016455	826	200	168735	-1
Budgie	8	41016769	41237017	765	0	220248	1
Budgie	8	41237124	41816515	938	18641	598032	1
Budgie	8	41835286	43213218	1061	3	1377935	-1
Budgie	9	1222	239273	459	0	238051	-1
Budgie	9	251542	529124	687	6107	283689	-1
Budgie	9	537147	10139499	1108	5001	9607353	-1
Budgie	9	10146439	10383133	949b	1048276	1284970	-1
Budgie	9	10473828	14244798	1079a	69276	3840246	1
Budgie	9	14315382	19782868	1077	1027	5467282	1
Budgie	9	19784427	20239993	748	2719	458285	-1
Budgie	9	20332886	21200940	949a	73	868127	1
Budgie	9	21218415	28338813	1112c	6334818	13455216	1
Budgie	9	28573443	31940043	1078c	1168024	4499142	-1
Budgie	9	31941004	33299216	930	789	1359001	1
Budgie	9	33299888	34432282	924	1	1132395	-1
Budgie	9	34520891	36764439	1112b	4056465	6300013	-1
Budgie	10	3	1913887	1132	3	1913887	-1
Budgie	10	2452988	5693256	1060	190620	3430888	1
Budgie	10	5707786	7553575	956	530	1846319	1
Budgie	10	7562967	16685840	1094	7806	9127601	-1
Budgie	10	16700802	25104048	1096	13493	8416739	1
Budgie	10	25127766	30693608	1090	1785	5567627	1
Budgie	10	30699067	31079130	498	5358	385421	-1
Budgie	11	1364	826308	961	1364	826308	1
Budgie	11	866310	1199126	840	38973	371789	1
Budgie	11	1216232	9060704	1098b	740385	8696649	-1
Budgie	11	9222587	13113375	1065	6773	3897561	1
Budgie	11	13113837	13267701	839	7	153871	1
Budgie	11	13277912	13705905	1048	0	427993	-1
Budgie	11	13717199	14437721	1098a	4	720526	1
Budgie	12	14	300527	514	14	300527	-1
Budgie	12	301280	5013453	1083	591	4712764	1
Budgie	12	5013577	9383738	1003	24	4370185	1
Budgie	12	9427664	11456928	772	24016	2053280	1
Budgie	13	950862	2745012	1135a	4674	1798824	1
Budgie	13	2941289	3227483	838	151677	437871	1
Budgie	13	3565749	4254465	968b	831002	1519718	1
Budgie	13	4255756	5080060	968a	1	824305	-1
Budgie	13	5084719	10537734	1135b	1887824	7291574	-1
Budgie	13	10537840	10795102	942	3	257265	1
Budgie	14	1225	1234015	977	9	1231327	-1
Budgie	14	1234430	5036486	987	0	3802056	1
Budgie	14	5658820	6110124	837	85438	536742	1
Budgie	14	6605412	7316372	1071a	545	1693139	-1
Budgie	15	25526	1199000	962	25526	1199000	-1
Budgie	15	1257991	1428607	1120a	471	171087	1
Budgie	15	1597719	3030351	959	134894	1567526	1
Budgie	15	3042625	4043185	955	49	1000609	1
Budgie	16	1293	495348	957	5	477467	-1
Budgie	16	681964	1254534	945	185224	757794	1
Budgie	16	1426213	1593090	232	14872	181749	-1
Budgie	16	1694819	2499640	929	5170	809991	1
Budgie	16	2651345	3559039	950	11264	918958	1
Budgie	17	24989	241877	1046	24989	241877	1
Budgie	17	264914	521767	1068b	3959586	4216439	-1
Budgie	17	603280	999132	1075b	2738395	3145860	1
Budgie	17	1330511	2063656	954	153532	886677	-1
Budgie	17	2173415	2897789	947	445	724819	-1
Budgie	17	2925012	3130545	820	26	205559	1
Budgie	18	1	328343	178	1	328343	-1
Budgie	18	332634	485537	904	21	152924	1
Budgie	18	485692	719614	1045	18	233940	1
Budgie	19	73237	340437	649	73237	340437	1
Budgie	19	378247	647888	71	37333	306974	1
Budgie	20	82970	943348	811b	435868	1296246	1
Budgie	21	22	907603	927	22	907603	1
Budgie	21	1301454	1605591	599	300565	604702	1
Budgie	Z	777119	1038171	969b	2106039	2367091	1
Budgie	Z	1039287	2251728	809	605	1213046	-1
Budgie	Z	2252511	13003219	1138b	1177003	11927711	1
Budgie	Z	13129004	25707619	1138d	21864071	34442686	1
Budgie	Z	25743332	25980422	678	1	237091	1
Budgie	Z	26054309	27753395	915	2701	1823535	-1
Budgie	Z	27816926	41622762	1123c	8977076	22782912	1
Budgie	Z	42125186	43434873	983	2	1309689	1
Budgie	Z	43451420	45703847	974	78	2252505	1
Budgie	Z	45706498	49097689	1122b	17809593	21200784	1
