# Supplementary material for: Chromosome-level assembly reveals extensive rearrangement in saker falcon and budgerigar, but not ostrich, genomes
Source: Genome Biol. 2018 Oct 24;19:171. doi: 10.1186/s13059-018-1550-x (PMC6201548; doi:10.1186/s13059-018-1550-x)
Supplement: Supplementary file 3 — EBRs detected and genome position in relation to the chicken genome. Data is listed in supplementary tables as follows: Table S7. Ostrich genome; Table S8. Budgerigar genome; Table S9. Saker falcon genome. (ZIP 61 kb) [file 13059_2018_1550_MOESM3_ESM.zip › Table S9.xlsx]

## Sheet: Saker Falcon
Reference	GGA Chr	GGA Start	GGA End	FCH Start	FCH End	Orientation	Target Genome	FCH Chr	ORDER	EBR Start	EBR End	EBR Type
galGal4:300K	1	31109	425017	19348064	19877148	1	falChe_chrom_300Km	5	5b	425018	1324780	Intra
galGal4:300K	1	1324781	6029963	24580206	29323999	-1	falChe_chrom_300Km	5	5e	6029964	6078356	Intra
galGal4:300K	1	6078357	8882311	20502375	23819942	1	falChe_chrom_300Km	5	5c	8882312	8887790	Intra
galGal4:300K	1	8887791	9219729	55087510	55450255	1	falChe_chrom_300Km	5	5i	9219730	9224217	Intra
galGal4:300K	1	9224218	9890092	23821146	24577313	1	falChe_chrom_300Km	5	5d	9890093	9890101	Intra
galGal4:300K	1	9890102	26815473	86843	19337070	-1	falChe_chrom_300Km	5	5a	26815474	26815902	Intra
galGal4:300K	1	26815903	39784125	29375144	43496320	-1	falChe_chrom_300Km	5	5f	39784126	39784124	Intra
galGal4:300K	1	39784125	47570594	43497991	52376912	-1	falChe_chrom_300Km	5	5g	47570595	47571328	Intra
galGal4:300K	1	47571329	69825892	58151283	82072533	1	falChe_chrom_300Km	5	5l	69825893	69825891	Intra
galGal4:300K	1	69825892	72413660	52402830	55087453	1	falChe_chrom_300Km	5	5h	72413661	72414700	Intra
galGal4:300K	1	72414701	73156471	55457591	56263911	1	falChe_chrom_300Km	5	5j	73156472	73168024	Intra
galGal4:300K	1	73168025	74608454	56313489	57802912	-1	falChe_chrom_300Km	5	5k	74608455	83540345	Inter - fission
galGal4:300K	1	83540346	104190696	97071868	118894530	-1	falChe_chrom_300Km	3	3e	104190697	104207576	Inter - fission
galGal4:300K	1	104207577	127819296	71564222	97060510	1	falChe_chrom_300Km	3	3d	127819297	127840704	Intra
galGal4:300K	1	127840705	137313832	61226882	71550020	-1	falChe_chrom_300Km	3	3c	137313833	137315707	Intra
galGal4:300K	1	137315708	139282215	59027936	61204199	1	falChe_chrom_300Km	3	3b	139282216	139430780	Intra
galGal4:300K	1	139430781	194055558	19311	59020017	-1	falChe_chrom_300Km	3	3a
galGal4:300K	2	467994	932005	52870789	53505883	-1	falChe_chrom_300Km	4	4e	932006	972700	Intra - fusion
galGal4:300K	2	972701	4047514	49249216	52868150	1	falChe_chrom_300Km	4	4d	4047515	4051374	Intra
galGal4:300K	2	4051375	43376183	6123246	49246815	-1	falChe_chrom_300Km	4	4c	43376184	43381809	Intra
galGal4:300K	2	43381810	45053146	4219426	6120249	1	falChe_chrom_300Km	4	4b	45053147	45056644	Intra
galGal4:300K	2	45056645	49055303	478	4215002	-1	falChe_chrom_300Km	4	4a	49055304	55907965	Intra
galGal4:300K	2	55907966	76708459	78569610	101346527	-1	falChe_chrom_300Km	2	2c	76708460	76789520	Intra - fusion
galGal4:300K	2	76789521	147815614	4086	77590210	-1	falChe_chrom_300Km	2	2a	147815615	147850959	Intra
galGal4:300K	2	147850960	148647409	77661387	78551826	-1	falChe_chrom_300Km	2	2b
galGal4:300K	3	22376	2395014	2103759	4636389	1	falChe_chrom_300Km	12	12b	2395015	2406383	Intra
galGal4:300K	3	2406384	4111978	19341	2103684	-1	falChe_chrom_300Km	12	12a	4111979	4461205	Intra
galGal4:300K	3	4461206	5595947	7644611	8855188	1	falChe_chrom_300Km	12	12d	5595948	5606388	Intra
galGal4:300K	3	5606389	7565339	29870441	32024836	-1	falChe_chrom_300Km	12	12i	7565340	7577704	Intra
galGal4:300K	3	7577705	8867990	28194289	29865281	1	falChe_chrom_300Km	12	12h	8867991	11268864	Intra
galGal4:300K	3	11268865	11581157	8852435	9209634	-1	falChe_chrom_300Km	12	12e	11581158	11611589	Intra
galGal4:300K	3	11611590	11929637	27709669	28108157	-1	falChe_chrom_300Km	12	12g	11929638	11931523	Intra
galGal4:300K	3	11931524	14698904	4683106	7648079	-1	falChe_chrom_300Km	12	12c	14698905	14699987	Intra
galGal4:300K	3	14699988	15219510	32117807	32818699	1	falChe_chrom_300Km	12	12j	15219511	16282625	Intra
galGal4:300K	3	16282626	33171474	9210432	27701529	-1	falChe_chrom_300Km	12	12f	33171475	33191236	Inter - fission
galGal4:300K	3	33191237	40468377	921	8371253	1	falChe_chrom_300Km	6	6a	40468378	40468376	Inter - fission
galGal4:300K	3	40468377	70642853	15408283	49037935	-1	falChe_chrom_300Km	6	6d	70642854	70712910	Intra
galGal4:300K	3	70712911	103885195	49038221	85913932	-1	falChe_chrom_300Km	6	6e	103885196	104982821	Intra
galGal4:300K	3	104982822	106856698	13143269	15333839	1	falChe_chrom_300Km	6	6c	106856699	107166039	Intra
galGal4:300K	3	107166040	110404221	8513720	12313791	-1	falChe_chrom_300Km	6	6b
galGal4:300K	4	44444	1507206	21848945	23930519	-1	falChe_chrom_300Km	14	14g	1507207	1508904	Intra
galGal4:300K	4	1508905	1871075	3141950	3940653	1	falChe_chrom_300Km	14	14b	1871076	1871866	Intra
galGal4:300K	4	1871867	9481867	12238565	21830039	1	falChe_chrom_300Km	14	14f	9481868	9582569	Intra
galGal4:300K	4	9582570	10933444	10639504	12230509	1	falChe_chrom_300Km	14	14e	10933445	10938708	Intra
galGal4:300K	4	10938709	13349932	65478	3020164	-1	falChe_chrom_300Km	14	14a	13349933	13355475	Intra
galGal4:300K	4	13355476	17329737	3952507	8484284	-1	falChe_chrom_300Km	14	14c	17329738	17366528	Intra
galGal4:300K	4	17366529	19198522	8487133	10482685	1	falChe_chrom_300Km	14	14d	19198523	19229902	Inter - fission
galGal4:300K	4	19229903	24675024	41008852	47047488	1	falChe_chrom_300Km	1	1s	24675025	24691559	Inter - fission
galGal4:300K	4	24691560	25024329	27544523	27955134	1	falChe_chrom_300Km	1	1j	25024330	26842220	Intra
galGal4:300K	4	26842221	32678463	3	6734262	1	falChe_chrom_300Km	1	1a	32678464	32682441	Intra
galGal4:300K	4	32682442	33437709	40142844	41005063	1	falChe_chrom_300Km	1	1r	33437710	34474908	Intra
galGal4:300K	4	34474909	36706561	37040205	39524839	-1	falChe_chrom_300Km	1	1p	36706562	36717901	Intra
galGal4:300K	4	36717902	38688738	31510783	33804635	1	falChe_chrom_300Km	1	1n	38688739	38695301	Intra
galGal4:300K	4	38695302	41718224	75164313	78592629	-1	falChe_chrom_300Km	1	1x	41718225	42076212	Inter - Fusion
galGal4:300K	4	42076213	43712897	25178467	27118876	-1	falChe_chrom_300Km	1	1i	43712898	43719779	Intra
galGal4:300K	4	43719780	44071122	74700390	75154047	1	falChe_chrom_300Km	1	1w	44071123	44092881	Intra
galGal4:300K	4	44092882	44896145	15605847	16786061	1	falChe_chrom_300Km	1	1g	44896146	45057883	Intra
galGal4:300K	4	45057884	45834750	7582125	8833962	1	falChe_chrom_300Km	1	1c	45834751	45840012	Intra
galGal4:300K	4	45840013	46430075	6743820	7529733	-1	falChe_chrom_300Km	1	1b	46430076	46618069	Intra
galGal4:300K	4	46618070	48573018	56163815	58363848	1	falChe_chrom_300Km	1	1u	48573019	48581951	Intra
galGal4:300K	4	48581952	49042937	39529002	40134680	1	falChe_chrom_300Km	1	1q	49042938	49044207	Intra
galGal4:300K	4	49044208	50405871	14056825	15600051	1	falChe_chrom_300Km	1	1f	50405872	50424697	Intra
galGal4:300K	4	50424698	51215475	29319926	30168565	1	falChe_chrom_300Km	1	1l	51215476	53142250	Intra
galGal4:300K	4	53142251	56811913	9659016	13531857	1	falChe_chrom_300Km	1	1e	56811914	56815002	Intra
galGal4:300K	4	56815003	57796149	30365058	31510124	1	falChe_chrom_300Km	1	1m	57796150	57801681	Intra
galGal4:300K	4	57801682	60643454	33804126	37019092	-1	falChe_chrom_300Km	1	1o	60643455	60901782	Intra
galGal4:300K	4	60901783	61297362	9142382	9656853	-1	falChe_chrom_300Km	1	1d	61297363	61300895	Intra
galGal4:300K	4	61300896	68565074	47353935	56090775	-1	falChe_chrom_300Km	1	1t	68565075	68581273	Intra
galGal4:300K	4	68581274	75547562	16842792	25156619	1	falChe_chrom_300Km	1	1h	75547563	75553489	Intra
galGal4:300K	4	75553490	89763097	58392696	74698082	-1	falChe_chrom_300Km	1	1v	89763098	89763096	Intra
galGal4:300K	4	89763097	90212085	28771850	29318556	-1	falChe_chrom_300Km	1	1k
galGal4:300K	5	4	515886	18688544	19433397	-1	falChe_chrom_300Km	10	10f	515887	517365	Intra
galGal4:300K	5	517366	1025988	19434119	20120481	1	falChe_chrom_300Km	10	10g	1025989	1655683	Inter - Fusion
galGal4:300K	5	1655684	5658929	11712783	16546758	-1	falChe_chrom_300Km	10	10d	5658930	5834575	Intra
galGal4:300K	5	5834576	6515687	18411	828534	-1	falChe_chrom_300Km	10	10a	6515688	6535191	Intra
galGal4:300K	5	6535192	11920700	834101	7031963	1	falChe_chrom_300Km	10	10b	11920701	11924675	Intra
galGal4:300K	5	11924676	16012047	7034672	11691708	-1	falChe_chrom_300Km	10	10c	16012048	16419584	Intra
galGal4:300K	5	16419585	18002366	16551588	18266212	1	falChe_chrom_300Km	10	10e	18002367	18002433	Inter - fission
galGal4:300K	5	18002434	22198054	23657774	28740656	1	falChe_chrom_300Km	7	7c	22198055	22198067	Inter - fission
galGal4:300K	5	22198068	24822227	25472	3085341	-1	falChe_chrom_300Km	7	7a	24822228	24843615	Intra
galGal4:300K	5	24843616	42301909	3085328	23652082	-1	falChe_chrom_300Km	7	7b	42301910	42301913	Intra
galGal4:300K	5	42301914	56370596	28740738	44416369	1	falChe_chrom_300Km	7	7d	56370597	56374082	Intra
galGal4:300K	5	56374083	58599908	44426851	47394938	-1	falChe_chrom_300Km	7	7e	58599909	58604299	Intra
galGal4:300K	5	58604300	59524995	47417156	48304716	1	falChe_chrom_300Km	7	7f
galGal4:300K	6	45701	4668636	10349128	15559232	-1	falChe_chrom_300Km	9	9c	4668637	4680245	Intra
galGal4:300K	6	4680246	5808267	20480519	21871123	1	falChe_chrom_300Km	9	9g	5808268	6073949	Intra
galGal4:300K	6	6073950	8644372	15563144	18435843	-1	falChe_chrom_300Km	9	9d	8644373	8814282	Intra
galGal4:300K	6	8814283	10017164	39381030	40719146	1	falChe_chrom_300Km	9	9j	10017165	10021411	Inter - Fusion
galGal4:300K	6	10021412	10643701	18435831	19216434	1	falChe_chrom_300Km	9	9e	10643702	10749654	Intra
galGal4:300K	6	10749655	11570210	19222046	20466855	-1	falChe_chrom_300Km	9	9f	11570211	11660805	Intra
galGal4:300K	6	11660806	14958196	6662148	10348935	-1	falChe_chrom_300Km	9	9b	14958197	14958483	Intra
galGal4:300K	6	14958484	17123788	21892346	24348091	-1	falChe_chrom_300Km	9	9h	17123789	17169919	Intra
galGal4:300K	6	17169920	29927592	24348264	39380052	-1	falChe_chrom_300Km	9	9i	29927593	29936106	Intra
galGal4:300K	6	29936107	34897778	11000	6653988	-1	falChe_chrom_300Km	9	9a
galGal4:300K	7	25580	999134	4074568	5290143	1	falChe_chrom_300Km	8	8b	999135	1009051	Intra
galGal4:300K	7	1009052	6895609	5762576	12907067	-1	falChe_chrom_300Km	8	8d	6895610	6910234	Intra
galGal4:300K	7	6910235	7333765	5307647	5760348	1	falChe_chrom_300Km	8	8c	7333766	7339622	Intra
galGal4:300K	7	7339623	10956063	22768	4074512	-1	falChe_chrom_300Km	8	8a	10956064	10957649	Intra
galGal4:300K	7	10957650	36143741	12913178	43473236	1	falChe_chrom_300Km	8	8e
galGal4:300K	8	54738	1301845	8225149	9751593	-1	falChe_chrom_300Km	11	11d	1301846	1303110	Intra
galGal4:300K	8	1303111	2638934	19333	1629879	1	falChe_chrom_300Km	11	11a	2638935	2639713	Intra
galGal4:300K	8	2639714	8030837	4278103	8221055	-1	falChe_chrom_300Km	11	11c	8030838	8083617	Intra
galGal4:300K	8	8083618	9981575	1890894	3848822	1	falChe_chrom_300Km	11	11b	9981576	9997508	Intra
galGal4:300K	8	9997509	28728266	9766154	32454827	1	falChe_chrom_300Km	11	11e
galGal4:300K	9	11885	2893084	1786868	5130850	1	falChe_chrom_300Km	13	13b	2893085	2958455	Intra
galGal4:300K	9	2958456	4297771	1	1786811	-1	falChe_chrom_300Km	13	13a	4297772	4716857	Intra
galGal4:300K	9	4716858	23432335	5142113	29103347	1	falChe_chrom_300Km	13	13c
galGal4:300K	10	380305	19738048	48455725	72467961	-1	falChe_chrom_300Km	7	7g
galGal4:300K	11	348324	1534428	18578519	20183245	1	falChe_chrom_300Km	15	15b	1534429	1643587	Intra
galGal4:300K	11	1643588	17119601	833	18563698	-1	falChe_chrom_300Km	15	15a
galGal4:300K	12	88124	1352683	93199947	94429385	1	falChe_chrom_300Km	4	4r	1352684	1353041	Intra
galGal4:300K	12	1353042	2277662	99234400	100280113	-1	falChe_chrom_300Km	4	4u	2277663	2341996	Intra
galGal4:300K	12	2341997	2718109	98713066	99232879	1	falChe_chrom_300Km	4	4t	2718110	3468715	Intra
galGal4:300K	12	3468716	6914289	94452572	98430878	-1	falChe_chrom_300Km	4	4s	6914290	6915013	Intra
galGal4:300K	12	6915014	19868308	76417011	92797446	-1	falChe_chrom_300Km	4	4q
galGal4:300K	13	1992952	16501290	43473550	61298300	1	falChe_chrom_300Km	8	8f
galGal4:300K	14	46509	650373	67255628	68081750	1	falChe_chrom_300Km	4	4m	650374	937873	Intra
galGal4:300K	14	937874	7458981	56306411	64862896	-1	falChe_chrom_300Km	4	4i	7458982	7459763	Inter - Fusion
galGal4:300K	14	7459764	8541119	65870529	67242900	-1	falChe_chrom_300Km	4	4l	8541120	8542040	Intra
galGal4:300K	14	8542041	8901000	64861567	65285596	-1	falChe_chrom_300Km	4	4j	8901001	8904611	Intra
galGal4:300K	14	8904612	13598240	69089092	74983216	-1	falChe_chrom_300Km	4	4o	13598241	13671944	Inter - Fusion
galGal4:300K	14	13671945	14286648	68227165	69089860	1	falChe_chrom_300Km	4	4n	14286649	14459901	Intra
galGal4:300K	14	14459902	14814701	65509617	65869550	1	falChe_chrom_300Km	4	4k
galGal4:300K	15	18647	3562311	78816781	83463968	-1	falChe_chrom_300Km	1	1y	3562312	3702476	Inter - Fusion
galGal4:300K	15	3702477	6752077	89401159	93411651	-1	falChe_chrom_300Km	1	1zb	6752078	6923847	Intra
galGal4:300K	15	6923848	7846129	93412393	94944209	-1	falChe_chrom_300Km	1	1zc	7846130	7847734	Inter - Fusion
galGal4:300K	15	7847735	9909869	83466331	85983036	1	falChe_chrom_300Km	1	1z	9909870	10065258	Intra
galGal4:300K	15	10065259	12647611	85984211	89212521	-1	falChe_chrom_300Km	1	1za
galGal4:300K	17	274247	5876933	41074529	47750583	-1	falChe_chrom_300Km	9	9k	5876934	5880624	Inter - Fusion
galGal4:300K	17	5880625	8315911	47752901	51069429	-1	falChe_chrom_300Km	9	9l	8315912	8316826	Intra
galGal4:300K	17	8316827	10394198	51072393	53817250	1	falChe_chrom_300Km	9	9m
galGal4:300K	18	92409	4812718	108254823	113882204	1	falChe_chrom_300Km	1	1	4812719	5040326	Inter - Fusion
galGal4:300K	18	5040327	8485276	115180034	119278027	1	falChe_chrom_300Km	1	1Å	8485277	10253479	Intra
galGal4:300K	18	10253480	11200203	113915738	115175535	-1	falChe_chrom_300Km	1	1ze
galGal4:300K	19	191182	9942178	95401944	108185096	1	falChe_chrom_300Km	1	1zd
galGal4:300K	20	41921	1006577	31046828	32089657	1	falChe_chrom_300Km	10	10k	1006578	6285766	Intra
galGal4:300K	20	6285767	6982996	29877843	30724186	-1	falChe_chrom_300Km	10	10j	6982997	7075512	Intra
galGal4:300K	20	7075513	11104160	20409869	25640702	-1	falChe_chrom_300Km	10	10h	11104161	11105455	Inter - Fusion
galGal4:300K	20	11105456	14234954	25657629	29873566	1	falChe_chrom_300Km	10	10i
galGal4:300K	21	243484	2545504	101871667	105328424	1	falChe_chrom_300Km	2	2d	2545505	2626530	Inter - Fusion
galGal4:300K	21	2626531	4201193	106237566	108587752	1	falChe_chrom_300Km	2	2f	4201194	4990279	Intra
galGal4:300K	21	4990280	5833557	108594695	109608866	-1	falChe_chrom_300Km	2	2g	5833558	5834626	Inter - Fusion
galGal4:300K	21	5834627	6528840	105330776	106235540	1	falChe_chrom_300Km	2	2e
galGal4:300K	22	25388	453274	5238742	5757103	-1	falChe_chrom_300Km	18	18c	453275	456262	Intra
galGal4:300K	22	456263	2750125	10734	3637120	-1	falChe_chrom_300Km	18	18a	2750126	2783483	Intra
galGal4:300K	22	2783484	3969083	3637421	5234700	-1	falChe_chrom_300Km	18	18b
galGal4:300K	23	1778181	3151849	111354552	112909808	1	falChe_chrom_300Km	2	2i	3151850	3208424	Intra
galGal4:300K	23	3208425	5054823	112943220	115709062	-1	falChe_chrom_300Km	2	2j	5054824	5063098	Intra
galGal4:300K	23	5063099	5715388	109610640	110527050	1	falChe_chrom_300Km	2	2h
galGal4:300K	24	121937	3194412	2021665	6059258	-1	falChe_chrom_300Km	16	16b	3194413	3194843	Intra
galGal4:300K	24	3194844	4336768	30384	1624667	1	falChe_chrom_300Km	16	16a	4336769	4336771	Intra
galGal4:300K	24	4336772	6111082	6061494	7988898	-1	falChe_chrom_300Km	16	16c
galGal4:300K	26	1238280	1619381	2064511	2610584	-1	falChe_chrom_300Km	17	17b	1619382	1797691	Intra
galGal4:300K	26	1797692	4017838	2750000	6023102	1	falChe_chrom_300Km	17	17c	4017839	4020000	Intra
galGal4:300K	26	4020001	5283726	261114	1728181	-1	falChe_chrom_300Km	17	17a
galGal4:300K	27	1537203	3239264	55463	2519062	-1	falChe_chrom_300Km	19	19a	3239265	4052290	Intra
galGal4:300K	27	4052291	5191620	2522363	4168344	1	falChe_chrom_300Km	19	19b
galGal4:300K	28	1407067	2532687	55079992	55451539	1	falChe_chrom_300Km	4	4g	2532688	3204998	Intra
galGal4:300K	28	3204999	3700088	54067579	54715243	1	falChe_chrom_300Km	4	4f	3700089	3717923	Inter - Fusion
galGal4:300K	28	3717924	4042843	75591628	76021973	-1	falChe_chrom_300Km	4	4p	4042844	4042854	Inter - Fusion
galGal4:300K	28	4042855	4708480	55454531	56283228	-1	falChe_chrom_300Km	4	4h
galGal4:300K	Z	12079	979409	23892	1362625	-1	falChe_chrom_300Km	Z	za	979410	984660	Intra
galGal4:300K	Z	984661	21809486	3002349	25113200	1	falChe_chrom_300Km	Z	zb	21809487	21897015	Intra
galGal4:300K	Z	21897016	34145402	25406570	37722712	-1	falChe_chrom_300Km	Z	zc	34145403	45523254	Intra
galGal4:300K	Z	45523255	56819200	37739958	49277901	-1	falChe_chrom_300Km	Z	zd
