# Supplementary material for: Chromosome-level assembly reveals extensive rearrangement in saker falcon and budgerigar, but not ostrich, genomes
Source: Genome Biol. 2018 Oct 24;19:171. doi: 10.1186/s13059-018-1550-x (PMC6201548; doi:10.1186/s13059-018-1550-x)
Supplement: Supplementary file 3 — EBRs detected and genome position in relation to the chicken genome. Data is listed in supplementary tables as follows: Table S7. Ostrich genome; Table S8. Budgerigar genome; Table S9. Saker falcon genome. (ZIP 61 kb) [file 13059_2018_1550_MOESM3_ESM.zip › Table S8.xlsx]

## Sheet: Budgerigar
Ref	GGA	GGA Start	GGA End	MUN Start	MUN End	Orientation	Genome	MUN Chr		EBR Start	EBR End	EBR Type
galGal4:300K	1	1105067	8882302	5175228	12916149	1	melUnd_chrom_300Km	6	6	8882303	8887790	Intra	5487
galGal4:300K	1	8887791	9219737	2352782	2685565	1	melUnd_chrom_300Km	6	6	9219738	9224216	Intra	4478
galGal4:300K	1	9224217	36332911	12917254	41565469	1	melUnd_chrom_300Km	6	6	36332912	70071231	Intra	33738319
galGal4:300K	1	70071232	72413659	20376	2352725	1	melUnd_chrom_300Km	6	6	72413660	72414702	Intra	1042
galGal4:300K	1	72414703	73156477	2692480	3434517	1	melUnd_chrom_300Km	6	6	73156478	73168870	Intra	12392
galGal4:300K	1	73168871	74591225	3514589	4851121	-1	melUnd_chrom_300Km	6	6	74591226	82457287	Intra	7866061
galGal4:300K	1	82457288	86730431	474638	4823897	-1	melUnd_chrom_300Km	3	3	86730432	88143076	Inter - Fusion	1412644
galGal4:300K	1	88143077	88828983	41249001	42118604	-1	melUnd_chrom_300Km	z	z	88828984	97365021	Scaffold Error?	8536037
galGal4:300K	1	97365022	137313229	4824703	45902563	1	melUnd_chrom_300Km	3	3	137313230	137335214	Intra	21984
galGal4:300K	1	137335215	139286884	45919529	47965986	-1	melUnd_chrom_300Km	3	3	139286885	139418075	Intra	131190
galGal4:300K	1	139418076	192497391	47974316	102316332	1	melUnd_chrom_300Km	3	3			Inter	0
galGal4:300K	2	25321	931869	54889619	55966591	-1	melUnd_chrom_300Km	1	1	931870	972699	Intra	40829
galGal4:300K	2	972700	4043578	51524646	54884606	1	melUnd_chrom_300Km	1	1	4043579	4051198	Intra	7619
galGal4:300K	2	4051199	41678094	11817381	51521312	-1	melUnd_chrom_300Km	1	1	41678095	42661795	Intra	983700
galGal4:300K	2	42661796	43366713	977441	1757483	1	melUnd_chrom_300Km	1	1	43366714	43381537	Intra	14823
galGal4:300K	2	43381538	44560261	2123062	2645121	-1	melUnd_chrom_300Km	1	1	44560262	45056018	Intra	495756
galGal4:300K	2	45056019	45716579	40144	627107	-1	melUnd_chrom_300Km	1	1	45716580	46621980	Intra	905400
galGal4:300K	2	46621981	55627414	2646843	11758679	-1	melUnd_chrom_300Km	1	1	55627415	55908055	Intra	280640
galGal4:300K	2	55908056	147476286	56250277	149392435	1	melUnd_chrom_300Km	1	1				0
galGal4:300K	3	22342	2395054	175658724	178253022	-1	melUnd_chrom_v2_300Km	2	2	2395055	2406383	Intra	11328
galGal4:300K	3	2406384	4111966	178253059	179572890	1	melUnd_chrom_v2_300Km	2	2	4111967	4462202	Inter - Fusion	350235
galGal4:300K	3	4462203	5594885	171884571	173088103	-1	melUnd_chrom_v2_300Km	2	2	5594886	5606788	Intra	11902
galGal4:300K	3	5606789	7565467	684651	2698782	1	melUnd_chrom_v2_300Km	2	2	7565468	7579194	Intra	13726
galGal4:300K	3	7579195	8867841	2701711	4299427	-1	melUnd_chrom_v2_300Km	2	2	8867842	8869757	Intra	1915
galGal4:300K	3	8869758	11575450	168740277	171880768	1	melUnd_chrom_v2_300Km	2	2	11575451	11611589	Intra	36138
galGal4:300K	3	11611590	11929625	4386071	4753891	1	melUnd_chrom_v2_300Km	2	2	11929626	11931056	Intra	1430
galGal4:300K	3	11931057	14698467	173086144	175613304	1	melUnd_chrom_v2_300Km	2	2	14698468	14701463	Intra	2995
galGal4:300K	3	14701464	15385193	2049	627331	-1	melUnd_chrom_v2_300Km	2	2	15385194	15439098	Intra	53904
galGal4:300K	3	15439099	16089468	167767615	168523936	-1	melUnd_chrom_v2_300Km	2	2	16089469	16283234	Intra	193765
galGal4:300K	3	16283235	35008532	4757940	23837670	1	melUnd_chrom_v2_300Km	2	2	35008533	35009013	Inter - Fusion	480
galGal4:300K	3	35009014	74151120	34777229	76402627	1	melUnd_chrom_v2_300Km	2	2	74151121	74154404	Inter - Fusion	3283
galGal4:300K	3	74154405	96357816	78182567	101616469	1	melUnd_chrom_v2_300Km	2	2	96357817	96360283	Intra	2466
galGal4:300K	3	96360284	103968761	159444332	167541793	-1	melUnd_chrom_v2_300Km	2	2	103968762	104233786	Intra	265024
galGal4:300K	3	104233787	110401165	152435373	159419558	1	melUnd_chrom_v2_300Km	2	2			Inter - Fusion	0
galGal4:300K	4	2171270	8678199	3887627	11298836	-1	melUnd_chrom_300Km	5	5	8678200	9582587	Intra	904387
galGal4:300K	4	9582588	10934887	11766443	13218974	-1	melUnd_chrom_300Km	5	5	10934888	14061589	Inter - Fusion	3126701
galGal4:300K	4	14061590	17973601	548	3886476	-1	melUnd_chrom_300Km	5	5	17973602	17973600	Intra	-2
galGal4:300K	4	17973601	19198522	32016073	33123358	1	melUnd_chrom_300Km	5	5	19198523	19229902	Inter - Fission	31379
galGal4:300K	4	19229903	24675001	41924853	47587858	1	melUnd_chrom_300Km	7	7	24675002	24692151	Inter - Fission	17149
galGal4:300K	4	24692152	25023526	47590054	47956380	-1	melUnd_chrom_300Km	7	7	25023527	28663339	Intra	3639812
galGal4:300K	4	28663340	32677937	22536778	26988324	1	melUnd_chrom_300Km	7	7	32677938	32681971	Inter - Fusion	4033
galGal4:300K	4	32681972	33446198	41087967	41927109	1	melUnd_chrom_300Km	7	7	33446199	34474908	Intra	1028709
galGal4:300K	4	34474909	36711388	38104201	40505960	-1	melUnd_chrom_300Km	7	7	36711389	36716575	Intra	5186
galGal4:300K	4	36716576	38687146	32989698	35103081	1	melUnd_chrom_300Km	7	7	38687147	38695803	Intra	8656
galGal4:300K	4	38695804	41719548	50655181	53992948	-1	melUnd_chrom_300Km	7	7	41719549	42076212	Intra	356663
galGal4:300K	4	42076213	44082209	48348923	50657472	1	melUnd_chrom_300Km	7	7	44082210	45058738	Intra	976528
galGal4:300K	4	45058739	45834670	27740019	28772918	1	melUnd_chrom_300Km	7	7	45834671	45839926	Intra	5255
galGal4:300K	4	45839927	46427512	26996508	27709561	-1	melUnd_chrom_300Km	7	7	46427513	46449913	Intra	22400
galGal4:300K	4	46449914	48572627	28955755	30927396	1	melUnd_chrom_300Km	7	7	48572628	48582340	Intra	9712
galGal4:300K	4	48582341	49042939	40511616	41087454	1	melUnd_chrom_300Km	7	7	49042940	50409577	Intra	1366637
galGal4:300K	4	50409578	57796146	30937576	32990130	1	melUnd_chrom_300Km	7	7	57796147	57801726	Intra	5579
galGal4:300K	4	57801727	60643540	35104288	38090728	-1	melUnd_chrom_300Km	7	7	60643541	60645132	Intra	1591
galGal4:300K	4	60645133	88798991	53992850	84366334	1	melUnd_chrom_300Km	7	7				0
galGal4:300K	5	1655684	5670305	20736289	25526758	1	melUnd_chrom_300Km	8	8	5670306	5834492	Intra	164186
galGal4:300K	5	5834493	6515692	25528761	26296645	-1	melUnd_chrom_300Km	8	8	6515693	6749273	Intra	233580
galGal4:300K	5	6749274	7671466	27716950	28751780	1	melUnd_chrom_300Km	8	8	7671467	8633961	Inter	962494
galGal4:300K	5	8633962	15642150	101622920	109893360	1	melUnd_chrom_v2_300Km	2	2	15642151	15673139	Inter	30988
galGal4:300K	5	15673140	16009644	27333753	27706096	1	melUnd_chrom_300Km	8	8	16009645	16419586	Intra	409941
galGal4:300K	5	16419587	17116888	19947336	20731074	-1	melUnd_chrom_300Km	8	8	17116889	17118030	Intra	1141
galGal4:300K	5	17118031	18002366	109114038	110055235	1	melUnd_chrom_300Km	4	4	18002367	18018466	Inter - Fission	16099
galGal4:300K	5	18018467	18791571	26560645	27325774	-1	melUnd_chrom_300Km	8	8	18791572	19633616	Intra	842044
galGal4:300K	5	19633617	20701375	18560947	19939246	1	melUnd_chrom_300Km	8	8	20701376	20701467	Inter - Fusion	91
galGal4:300K	5	20701468	25463669	103629116	109102956	-1	melUnd_chrom_300Km	4	4	25463670	25760133	Intra	296463
galGal4:300K	5	25760134	26807673	99457456	100679477	1	melUnd_chrom_300Km	4	4	26807674	26819617	Inter - Fusion	11943
galGal4:300K	5	26819618	54831977	109911297	141152342	1	melUnd_chrom_v2_300Km	2	2	54831978	54843205	Inter	11227
galGal4:300K	5	54843206	56368810	101620094	103615386	-1	melUnd_chrom_300Km	4	4	56368811	57914636	Intra	1545825
galGal4:300K	5	57914637	58599907	142841886	143721930	1	melUnd_chrom_v2_300Km	2	2	58599908		Inter - Fusion
galGal4:300K	6	45692	4668143	50169199	55219043	1	melUnd_chrom_300Km	4	4	4668144	4681479	Intra	13335
galGal4:300K	6	4681480	6070530	43696325	45348789	-1	melUnd_chrom_300Km	4	4	6070531	6073949	Intra	3418
galGal4:300K	6	6073950	8649442	47344354	50167982	1	melUnd_chrom_300Km	4	4	8649443	8962113	Intra	312670
galGal4:300K	6	8962114	10017164	42591732	43692441	1	melUnd_chrom_300Km	4	4	10017165	10021411	Inter	4246
galGal4:300K	6	10021412	10643706	46589052	47344366	-1	melUnd_chrom_300Km	4	4	10643707	10749654	Intra	105947
galGal4:300K	6	10749655	11570210	45371058	46584540	1	melUnd_chrom_300Km	4	4	11570211	11660797	Intra	90586
galGal4:300K	6	11660798	15568451	55220532	59516499	1	melUnd_chrom_300Km	4	4	15568452	15572996	Inter - Fusion	4544
galGal4:300K	6	15572997	34562453	1852732	23969522	-1	melUnd_chrom_300Km	4	4	34562454	34580201	Inter	17747
galGal4:300K	6	34580202	34897823	3839	383525	-1	melUnd_chrom_300Km	4	4			Inter - Fusion	0
galGal4:300K	7	25558	2252265	16490078	18527245	1	melUnd_chrom_300Km	8	8	2252266	3754815	Inter	1502549
galGal4:300K	7	3754816	4510237	6040	855305	1	melUnd_chrom_300Km	8	8	4510238	7339622	Intra	2829384
galGal4:300K	7	7339623	21350970	897132	16490077	-1	melUnd_chrom_300Km	8	8	21350971	21350969	Intra	-2
galGal4:300K	7	21350970	36208695	23969822	42590565	1	melUnd_chrom_300Km	4	4			Inter	0
galGal4:300K	8	60535	3569408	13295390	17285383	-1	melUnd_chrom_300Km	5	5	3569409	3622813	Inter - Fusion	53404
galGal4:300K	8	3622814	4856057	33257050	34824854	-1	melUnd_chrom_300Km	5	5	4856058	6566746	Intra	1710688
galGal4:300K	8	6566747	8030837	19995735	21858114	1	melUnd_chrom_300Km	5	5	8030838	8104141	Inter	73303
galGal4:300K	8	8104142	9912500	34940426	36690556	-1	melUnd_chrom_300Km	5	5	9912501	14958156	Inter - Fusion	5045655
galGal4:300K	8	14958157	15280040	17308846	17687771	1	melUnd_chrom_300Km	5	5	15280041	15289704	Intra	9663
galGal4:300K	8	15289705	28728138	37560093	53751049	1	melUnd_chrom_300Km	5	5				0
galGal4:300K	9	11858	806240	19170749	19994595	1	melUnd_chrom_300Km	5	5	806241	2958411	Intra	2152170
galGal4:300K	9	2958412	4184282	17688505	19170800	-1	melUnd_chrom_300Km	5	5	4184283	4327171	Inter	142888
galGal4:300K	9	4327172	4711588	36886861	37386244	1	melUnd_chrom_300Km	5	5	4711589	12716769	Inter - Fusion	8005180
galGal4:300K	9	12716770	20311787	22349256	32014868	1	melUnd_chrom_300Km	5	5			Inter	0
galGal4:300K	10	292982	19791653	65016	21125644	-1	melUnd_chrom_300Km	9	9	19791654	446562	Inter - Fusion
galGal4:300K	11	446563	857641	21883759	22479543	1	melUnd_chrom_300Km	7	7	857642	860734	Inter - Fusion	3092
galGal4:300K	11	860735	1458353	21128545	21882275	1	melUnd_chrom_300Km	7	7	1458354	1460466	Intra	2112
galGal4:300K	11	1460467	6914481	14337031	20993811	-1	melUnd_chrom_300Km	7	7	6914482	7039160	Intra	124678
galGal4:300K	11	7039161	7844037	9463	818585	1	melUnd_chrom_300Km	7	7	7844038	7844934	Inter - Fusion	896
galGal4:300K	11	7844935	19371548	829179	14335590	-1	melUnd_chrom_300Km	7	7				0
galGal4:300K	12	6917152	8940900	28920408	31027784	-1	melUnd_chrom_300Km	9	9	8940901	8943347	Intra	2446
galGal4:300K	12	8943348	13587735	31735730	36716183	1	melUnd_chrom_300Km	9	9	13587736	13593436	Intra	5700
galGal4:300K	12	13593437	19251799	21223037	28333250	1	melUnd_chrom_300Km	9	9	19251800	19438518	Inter - Fusion	186718
galGal4:300K	12	19438519	19868308	31273212	31734056	-1	melUnd_chrom_300Km	9	9				0
galGal4:300K	13	140855	1097098	2667469	3676947	1	melUnd_chrom_300Km	10	10	1097099	1396769	Intra	299670
galGal4:300K	13	1396770	2686858	383546	1852377	1	melUnd_chrom_300Km	4	4	2686859	3495413	Scaffold Error?	808554
galGal4:300K	13	3495414	6039086	27520	2260492	-1	melUnd_chrom_300Km	10	10	6039087	6046672	Intra	7585
galGal4:300K	13	6046673	10816579	3683726	9006553	1	melUnd_chrom_300Km	10	10	10816580	10817279	Intra	699
galGal4:300K	13	10817280	17711184	9025729	16679491	-1	melUnd_chrom_300Km	10	10	17711185	148687	Inter - Fusion
galGal4:300K	14	148688	937489	30964113	32163866	1	melUnd_chrom_300Km	8	8			Intra	0
galGal4:300K	14	942219	6292417	36943648	43213202	1	melUnd_chrom_300Km	8	8	6292418	8904103	Intra	2611685
galGal4:300K	14	8904104	12687067	32254985	36908396	1	melUnd_chrom_300Km	8	8	12687068	12732405	Intra	45337
galGal4:300K	14	12732406	13596222	29886321	30963197	-1	melUnd_chrom_300Km	8	8	13596223	13673023	Intra	76800
galGal4:300K	14	13673024	14286551	29063732	29881932	1	melUnd_chrom_300Km	8	8			Inter - Fusion	0
galGal4:300K	15	18462	7836169	5150900	14437445	1	melUnd_chrom_300Km	11	11	7836170	7847735	Intra	11565
galGal4:300K	15	7847736	9909828	2841728	5149251	-1	melUnd_chrom_300Km	11	11	9909829	10007190	Intra	97361
galGal4:300K	15	10007191	12647977	3794	2840521	1	melUnd_chrom_300Km	11	11				0
galGal4:300K	17	255372	6771735	23900592	31237276	1	melUnd_chrom_v2_300Km	2	2	6771736	6772975	Inter - Fusion	1239
galGal4:300K	17	6772976	10394196	31271536	34776826	-1	melUnd_chrom_v2_300Km	2	2	10394197	655125	Inter - Fusion	-9739072
galGal4:300K	18	655126	2205553	9764858	11400704	-1	melUnd_chrom_300Km	12	12	2205554	2211360	Intra	5806
galGal4:300K	18	2211361	4233822	5339417	7776880	-1	melUnd_chrom_300Km	12	12	4233823	4236319	Intra	2496
galGal4:300K	18	4236320	4812717	8940169	9692707	1	melUnd_chrom_300Km	12	12	4812718	5082829	Intra	270111
galGal4:300K	18	5082830	9771220	104	4701411	-1	melUnd_chrom_300Km	12	12	9771221	9777049	Intra	5828
galGal4:300K	18	9777050	10250514	4712945	5088795	1	melUnd_chrom_300Km	12	12	10250515	10253278	Intra	2763
galGal4:300K	18	10253279	11152660	7802748	8881974	-1	melUnd_chrom_300Km	12	12				0
galGal4:300K	19	310584	3411136	7807305	10794525	-1	melUnd_chrom_300Km	13	13	3411137	3414622	Intra	3485
galGal4:300K	19	3414623	5019464	1220	1822947	1	melUnd_chrom_300Km	13	13	5019465	5020109	Intra	644
galGal4:300K	19	5020110	5746743	7006095	7802703	1	melUnd_chrom_300Km	13	13	5746744	5950043	Intra	203299
galGal4:300K	19	5950044	8165137	1823487	5083403	-1	melUnd_chrom_300Km	13	13	8165138	8166254	Intra	1116
galGal4:300K	19	8166255	9932403	5090883	7003565	-1	melUnd_chrom_300Km	13	13				0
galGal4:300K	20	41819	1022970	27816831	28624039	1	melUnd_chrom_300Km	10	10	1022971	1437015	Intra	414044
galGal4:300K	20	1437016	3943241	18286388	20760281	-1	melUnd_chrom_300Km	10	10	3943242	3951642	Intra	8400
galGal4:300K	20	3951643	5360722	16700814	18280502	1	melUnd_chrom_300Km	10	10	5360723	5364052	Intra	3329
galGal4:300K	20	5364053	6982528	25869546	27755924	-1	melUnd_chrom_300Km	10	10	6982529	7075301	Intra	92772
galGal4:300K	20	7075302	8006579	20796299	21846545	-1	melUnd_chrom_300Km	10	10	8006580	8018203	Intra	11623
galGal4:300K	20	8018204	9796883	28713648	30693200	1	melUnd_chrom_300Km	10	10	9796884	11105457	Intra	1308573
galGal4:300K	20	11105458	14234951	21856668	25865870	1	melUnd_chrom_300Km	10	10				0
galGal4:300K	21	172444	1377888	382241	1667472	-1	melUnd_chrom_300Km	14	14	1377889	1378523	Intra	634
galGal4:300K	21	1378524	1798837	3310115	3752301	-1	melUnd_chrom_300Km	14	14	1798838	1969899	Intra	171061
galGal4:300K	21	1969900	3209682	1671713	3300889	1	melUnd_chrom_300Km	14	14	3209683	3392992	Intra	183309
galGal4:300K	21	3392993	4201576	3756817	4672904	1	melUnd_chrom_300Km	14	14	4201577	4429012	Intra	227435
galGal4:300K	21	4429013	5486821	5655177	7045669	-1	melUnd_chrom_300Km	14	14	5486822	5492689	Intra	5867
galGal4:300K	21	5492690	5833557	4675515	5035216	-1	melUnd_chrom_300Km	14	14	5833558	5853423	Intra	19865
galGal4:300K	21	5853424	6364347	5041774	5573267	1	melUnd_chrom_300Km	14	14				0
galGal4:300K	22	456264	2565550	1338046	3130504	1	melUnd_chrom_300Km	17	17	2565551	2950539	Intra	384988
galGal4:300K	22	2950540	3890129	242059	1007500	1	melUnd_chrom_300Km	17	17				0
galGal4:300K	23	3268416	4902291	1597823	3541678	1	melUnd_chrom_300Km	16	16				0
galGal4:300K	24	412378	2830791	57556	2333497	-1	melUnd_chrom_300Km	15	15	2830792	2831770	Intra	978
galGal4:300K	24	2831771	4159851	2333634	3795452	1	melUnd_chrom_300Km	15	15				0
galGal4:300K	25	498430	1231228	73279	658492	-1	melUnd_chrom_300Km	19	19				0
galGal4:300K	26	1243768	1618533	159	415358	1	melUnd_chrom_300Km	21	21				0
galGal4:300K	27	4445542	5191756	51886	719605	-1	melUnd_chrom_300Km	18	18				0
galGal4:300K	28	3920442	4708479	82970	927472	1	melUnd_chrom_300Km	20	20				0
galGal4:300K	Z	1073134	8915283	42125188	50986678	-1	melUnd_chrom_300Km	z	z				0
galGal4:300K	Z	9033151	34158495	15937742	41241901	-1	melUnd_chrom_300Km	z	z	34158496	34602858	Intra	444362
galGal4:300K	Z	34602859	37194605	13027391	15693432	1	melUnd_chrom_300Km	z	z	37194606	52434910	Intra	15240304
galGal4:300K	Z	52434911	56819210	8587389	13004971	1	melUnd_chrom_300Km	z	z	56819211	64580503	Intra	7761292
galGal4:300K	Z	64580504	70825854	1233462	7977882	-1	melUnd_chrom_300Km	z	z	70825855	72100068	Intra	1274213
galGal4:300K	Z	72100069	72975667	4227	940268	1	melUnd_chrom_300Km	z	z	72975668	78575628	Intra	5599960
galGal4:300K	Z	78575629	79894472	76405476	77975452	-1	melUnd_chrom_v2_300Km	2	2			Scaffold Error?	0
