# Supplementary material for: Chromosome-level assembly reveals extensive rearrangement in saker falcon and budgerigar, but not ostrich, genomes
Source: Genome Biol. 2018 Oct 24;19:171. doi: 10.1186/s13059-018-1550-x (PMC6201548; doi:10.1186/s13059-018-1550-x)
Supplement: Supplementary file 3 — EBRs detected and genome position in relation to the chicken genome. Data is listed in supplementary tables as follows: Table S7. Ostrich genome; Table S8. Budgerigar genome; Table S9. Saker falcon genome. (ZIP 61 kb) [file 13059_2018_1550_MOESM3_ESM.zip › Table S7.xlsx]

## Sheet: Ostrich
Reference	GGA Chr	GGA Start	GGA End	SCA Start	SCA End	Orientation	Target Genome	SCA Chr	SCA Chr	EBR Start	EBR End	EBR Type
galGal4:300K	1	667965	8881883	1	8771639	1	strCam_chrom_v2_300Km	1	1a	8881884	8887790	Intra
galGal4:300K	1	8887791	9219766	79262706	79621986	1	strCam_chrom_v2_300Km	1	1c	9219767	9224233	Intra
galGal4:300K	1	9224234	72413668	8772601	79262664	1	strCam_chrom_v2_300Km	1	1b	72413669	72414728	Intra
galGal4:300K	1	72414729	73060220	79628176	80340977	1	strCam_chrom_v2_300Km	1	1d	73060221	75951726	Intra
galGal4:300K	1	75951727	77541884	80341983	82048773	-1	strCam_chrom_v2_300Km	1	1e	77541885	77953063	Intra
galGal4:300K	1	77953064	93639934	82060926	99156554	1	strCam_chrom_v2_300Km	1	1f	93639935	93788595	Intra
galGal4:300K	1	93788596	95026661	99158092	100427058	-1	strCam_chrom_v2_300Km	1	1g	95026662	95026660	Intra
galGal4:300K	1	95026661	137313167	100427049	146703112	1	strCam_chrom_v2_300Km	1	1h	137313168	137315709	Intra
galGal4:300K	1	137315710	139286884	146703114	148963118	-1	strCam_chrom_v2_300Km	1	1i	139286885	139430789	Intra
galGal4:300K	1	139430790	194505709	148967213	209382072	1	strCam_chrom_v2_300Km	1	1j
galGal4:300K	2	20714	930980	1	1004575	1	strCam_chrom_v2_300Km	2	2a	930981	1052472	Intra
galGal4:300K	2	1052473	4047517	1007148	4674081	-1	strCam_chrom_v2_300Km	2	2b	4047518	4051135	Intra
galGal4:300K	2	4051136	44931453	4674072	44010187	1	strCam_chrom_v2_300Km	2	2c	44931454	44970268	Intra
galGal4:300K	2	44970269	46620064	47277406	48986549	-1	strCam_chrom_v2_300Km	2	2e	46620065	46689850	Intra
galGal4:300K	2	46689851	49658215	44057851	47277242	1	strCam_chrom_v2_300Km	2	2d	49658216	56147472	Intra
galGal4:300K	2	56147473	57789362	49366252	50970874	-1	strCam_chrom_v2_300Km	2	2g	57789363	57839433	Intra
galGal4:300K	2	57839434	67767107	51558787	62380277	1	strCam_chrom_v2_300Km	2	2i	67767108	67866364	Intra
galGal4:300K	2	67866365	68190863	48990504	49346097	-1	strCam_chrom_v2_300Km	2	2f	68190864	89784126	Intra
galGal4:300K	2	89784127	90257291	50976181	51556383	1	strCam_chrom_v2_300Km	2	2h	90257292	90292934	Intra
galGal4:300K	2	90292935	105904784	62380591	79390844	1	strCam_chrom_v2_300Km	2	2j	105904785	105904980	Intra
galGal4:300K	2	105904981	122447639	79399701	97243513	-1	strCam_chrom_v2_300Km	2	2k	122447640	122448263	Intra
galGal4:300K	2	122448264	131248081	97244935	107123042	-1	strCam_chrom_v2_300Km	2	2l	131248082	131249512	Intra
galGal4:300K	2	131249513	148809760	107124156	125952797	1	strCam_chrom_v2_300Km	2	2m
galGal4:300K	3	22357	358844	12022721	12488475	1	strCam_chrom_v2_300Km	3	3h	358845	358860	Intra
galGal4:300K	3	358861	2395054	1580791	4099436	1	strCam_chrom_v2_300Km	3	3c	2395055	2405713	Intra
galGal4:300K	3	2405714	2996739	11254654	12022716	-1	strCam_chrom_v2_300Km	3	3g	2996740	4529206	Intra
galGal4:300K	3	4529207	5595947	1	1180419	1	strCam_chrom_v2_300Km	3	3a	5595948	5606375	Intra
galGal4:300K	3	5606376	7564510	8961889	11148693	-1	strCam_chrom_v2_300Km	3	3f	7564511	7791705	Intra
galGal4:300K	3	7791706	8867705	7504112	8948096	1	strCam_chrom_v2_300Km	3	3e	8867706	8870100	Intra
galGal4:300K	3	8870101	11266885	118992120	121741761	1	strCam_chrom_v2_300Km	3	3n	11266886	11271502	Intra
galGal4:300K	3	11271503	11581183	1177601	1568393	-1	strCam_chrom_v2_300Km	3	3b	11581184	11931515	Intra
galGal4:300K	3	11931516	14698618	4153422	7503943	-1	strCam_chrom_v2_300Km	3	3d	14698619	15743689	Intra
galGal4:300K	3	15743690	16099985	118393045	118804748	-1	strCam_chrom_v2_300Km	3	3m	16099986	17524806	Intra
galGal4:300K	3	17524807	37222838	12490848	35585392	1	strCam_chrom_v2_300Km	3	3i	37222839	37224883	Intra
galGal4:300K	3	37224884	41740573	35589647	41011318	-1	strCam_chrom_v2_300Km	3	3j	41740574	41741125	Intra
galGal4:300K	3	41741126	103968642	41016915	112076517	1	strCam_chrom_v2_300Km	3	3k	103968643	105375402	Intra
galGal4:300K	3	105375403	110409530	112098360	118099615	-1	strCam_chrom_v2_300Km	3	3l
galGal4:300K	4	44446	1507100	10022562	12553589	-1	strCam_chrom_v2_300Km	4a	4ac	1507101	1892677	Intra
galGal4:300K	4	1892678	8950764	1	9182941	-1	strCam_chrom_v2_300Km	4a	4aa	8950765	8953035	Intra
galGal4:300K	4	8953036	9481867	9186846	9994041	1	strCam_chrom_v2_300Km	4a	4ab	9481868	10941663	Intra
galGal4:300K	4	10941664	19198065	12553591	22334000	1	strCam_chrom_v2_300Km	4a	4ad	19198066	25042336	INTER
galGal4:300K	4	25042337	32774050	7632984	16250830	1	strCam_chrom_v2_300Km	4	4f	32774051	34042845	Intra
galGal4:300K	4	34042846	34474538	1880255	2426078	-1	strCam_chrom_v2_300Km	4	4b	34474539	36717901	Intra
galGal4:300K	4	36717902	38688718	3582349	5853740	1	strCam_chrom_v2_300Km	4	4d	38688719	38696887	Intra
galGal4:300K	4	38696888	41718155	19072792	22498092	-1	strCam_chrom_v2_300Km	4	4h	41718156	41771775	Intra
galGal4:300K	4	41771776	44070364	16250832	19056458	1	strCam_chrom_v2_300Km	4	4g	44070365	49044193	Intra
galGal4:300K	4	49044194	50405883	286549	1874873	-1	strCam_chrom_v2_300Km	4	4a	50405884	50457885	Intra
galGal4:300K	4	50457886	51211325	2683644	3562974	-1	strCam_chrom_v2_300Km	4	4c	51211326	59495044	Intra
galGal4:300K	4	59495045	60644664	5852287	7258040	-1	strCam_chrom_v2_300Km	4	4e	60644665	60645437	Intra
galGal4:300K	4	60645438	90211861	22503641	57459019	1	strCam_chrom_v2_300Km	4	4i
galGal4:300K	5	1655684	5670305	7839	5070359	-1	strCam_chrom_v2_300Km	5	5a	5670306	16419656	Intra
galGal4:300K	5	16419657	56369944	5076679	52682204	1	strCam_chrom_v2_300Km	5	5b	56369945	56374200	Intra
galGal4:300K	5	56374201	58600632	52694970	55742772	-1	strCam_chrom_v2_300Km	5	5c	58600633	58604299	Intra
galGal4:300K	5	58604300	59510986	55777339	57413188	1	strCam_chrom_v2_300Km	5	5d
galGal4:300K	6	68990	34897818	1	34183823	-1	strCam_chrom_v2_300Km	6	6
galGal4:300K	7	25559	2313409	28641528	31488355	-1	strCam_chrom_v2_300Km	7	7b	2313410	2314230	Intra
galGal4:300K	7	2314231	6817519	38575660	44545600	1	strCam_chrom_v2_300Km	7	7d	6817520	7339624	Intra
galGal4:300K	7	7339625	13376650	31488365	38420552	1	strCam_chrom_v2_300Km	7	7c	13376651	13377002	Intra
galGal4:300K	7	13377003	36183758	12	28636184	-1	strCam_chrom_v2_300Km	7	7a
galGal4:300K	8	3993132	8030837	1439500	7125053	-1	strCam_chrom_v2_300Km	8	8b	8030838	8998084	Intra
galGal4:300K	8	8998085	9981573	1	1010586	1	strCam_chrom_v2_300Km	8	8a	9981574	10003462	Intra
galGal4:300K	8	10003463	28622178	7125071	30940706	-1	strCam_chrom_v2_300Km	8	8c
galGal4:300K	9	11854	2893086	1926755	5275768	1	strCam_chrom_v2_300Km	9	9b	2893087	2958459	Intra
galGal4:300K	9	2958460	4318581	16341	1926724	-1	strCam_chrom_v2_300Km	9	9a	4318582	4717360	Intra
galGal4:300K	9	4717361	23432379	5287947	30574653	1	strCam_chrom_v2_300Km	9	9c
galGal4:300K	10	332804	19839787	21079	25756881	1	strCam_chrom_v2_300Km	10	10
galGal4:300K	11	348451	17104883	0	21336234	1	strCam_chrom_v2_300Km	11	11
galGal4:300K	12	3279115	19868308	1	21791844	-1	strCam_chrom_v2_300Km	12	12
galGal4:300K	13	1220172	7768766	9510	8610381	1	strCam_chrom_v2_300Km	13	13a	7768767	7768892	Intra
galGal4:300K	13	7768893	12464088	8610363	14601159	-1	strCam_chrom_v2_300Km	13	13b	12464089	12465364	Intra
galGal4:300K	13	12465365	17576536	14614868	21780845	1	strCam_chrom_v2_300Km	13	13c
galGal4:300K	14	46386	937489	11351449	12799413	1	strCam_chrom_v2_300Km	14	14e	937490	937906	Intra
galGal4:300K	14	937907	7458992	1	8805187	-1	strCam_chrom_v2_300Km	14	14a	7458993	7459819	Intra
galGal4:300K	14	7459820	8541131	9868736	11339210	-1	strCam_chrom_v2_300Km	14	14d	8541132	8542084	Intra
galGal4:300K	14	8542085	8901000	8803889	9239693	-1	strCam_chrom_v2_300Km	14	14b	8901001	8904102	Intra
galGal4:300K	14	8904103	11784404	12901950	16763064	1	strCam_chrom_v2_300Km	14	14f	11784405	11975997	Intra
galGal4:300K	14	11975998	13393288	17057248	19154072	-1	strCam_chrom_v2_300Km	14	14g	13393289	14459896	Intra
galGal4:300K	14	14459897	14814277	9481505	9865996	1	strCam_chrom_v2_300Km	14	14c
galGal4:300K	15	18450	12576367	0	14659297	1	strCam_chrom_v2_300Km	15	15
galGal4:300K	17	245566	10394196	0	13824561	-1	strCam_chrom_v2_300Km	17	17
galGal4:300K	18	3653224	4812717	7422194	9206352	-1	strCam_chrom_v2_300Km	18	18c	4812718	5037400	Intra
galGal4:300K	18	5037401	9996709	1	6048150	-1	strCam_chrom_v2_300Km	18	18a	9996710	10253456	Intra
galGal4:300K	18	10253457	11200188	6048043	7386436	1	strCam_chrom_v2_300Km	18	18b
galGal4:300K	19	191827	9943080	261023	13604409	1	strCam_chrom_v2_300Km	19	19
galGal4:300K	21	243486	4201463	1200753	7417440	-1	strCam_chrom_v2_300Km	21	21b	4201464	4925245	Intra
galGal4:300K	21	4925246	5833557	2	1197065	1	strCam_chrom_v2_300Km	21	21a
galGal4:300K	22	456264	2750411	1	3339503	-1	strCam_chrom_v2_300Km	22	22a	2750412	3039247	Intra
galGal4:300K	22	3039248	3887473	3446052	4328120	1	strCam_chrom_v2_300Km	22	22b
galGal4:300K	23	3208392	4853832	478616	3104142	1	strCam_chrom_v2_300Km	23	23a	4853833	5214861	Intra
galGal4:300K	23	5214862	5715394	3105874	3903313	-1	strCam_chrom_v2_300Km	23	23b
galGal4:300K	24	122616	4160276	1	5614636	1	strCam_chrom_v2_300Km	24	24a	4160277	4338367	Intra
galGal4:300K	24	4338368	6270250	5629745	8537044	-1	strCam_chrom_v2_300Km	24	24b
galGal4:300K	26	1734598	4761168	67873	4469369	-1	strCam_chrom_v2_300Km	26	26
galGal4:300K	27	4447628	4826644	63502	608751	-1	strCam_chrom_v2_300Km	27	27
galGal4:300K	28	3812157	4705745	328213	1422866	-1	strCam_chrom_v2_300Km	28	28
galGal4:300K	Z	984661	21489131	1	21682888	1	strCam_chrom_v2_300Km	Z	za	21489132	25356011	Intra
galGal4:300K	Z	25356012	34145390	25125453	33800017	1	strCam_chrom_v2_300Km	Z	zc	34145391	51672063	Intra
galGal4:300K	Z	51672064	55988663	35443747	39960069	-1	strCam_chrom_v2_300Km	Z	zf	55988664	64175574	Intra
galGal4:300K	Z	64175575	64561770	34888601	35280747	1	strCam_chrom_v2_300Km	Z	ze	64561771	64568633	Intra
galGal4:300K	Z	64568634	65302416	34060179	34805913	-1	strCam_chrom_v2_300Km	Z	zd	65302417	66944672	Intra
galGal4:300K	Z	66944673	70826628	21682899	25092286	1	strCam_chrom_v2_300Km	Z	zb
